# Supplementary material for: Evolution of terpene synthases in the sesquiterpene biosynthesis pathway and analysis of their transcriptional regulatory network in Asteraceae
Source: Hortic Res. 2025 Sep 2;12(12):uhaf229. doi: 10.1093/hr/uhaf229 (PMC12682069; doi:10.1093/hr/uhaf229)
Supplement: Web_Material_uhaf229 [file web_material_uhaf229.zip › Supplement Tables.xlsx]

## Sheet: Supplementary Table 1
Supplementary Table 1. GO enrichment analysis of expanded gene families in Chrysanthemum morifolium Ramat
Ontology	ID	Description	GeneRatio	BgRatio	pvalue	p.adjust	qvalue	geneID	Count
biological_process	GO:0051049	regulation of transport	250/25545	252/27318	7.27e-06	0.0242374	0.0240845	Chrysanthemum_morifolium_Ramatevm.model.scaffold_100.146/Chrysanthemum_morifolium_Ramatevm.model.scaffold_1012.188/Chrysanthemum_morifolium_Ramatevm.model.scaffold_10165.242/Chrysanthemum_morifolium_Ramatevm.model.scaffold_10190.89/Chrysanthemum_morifolium_Ramatevm.model.scaffold_10226.48/Chrysanthemum_morifolium_Ramatevm.model.scaffold_10226.55/Chrysanthemum_morifolium_Ramatevm.model.scaffold_10…	250
biological_process	GO:0016192	vesicle-mediated transport	464/25545	475/27318	2.1e-05	0.0242374	0.0240845	Chrysanthemum_morifolium_Ramatevm.model.scaffold_1000.284/Chrysanthemum_morifolium_Ramatevm.model.scaffold_1003.163/Chrysanthemum_morifolium_Ramatevm.model.scaffold_10037.35/Chrysanthemum_morifolium_Ramatevm.model.scaffold_1005.12/Chrysanthemum_morifolium_Ramatevm.model.scaffold_1008.200/Chrysanthemum_morifolium_Ramatevm.model.scaffold_10084.3/Chrysanthemum_morifolium_Ramatevm.model.scaffold_1008…	464
biological_process	GO:0010647	positive regulation of cell communication	199/25545	200/27318	2.11e-05	0.0242374	0.0240845	Chrysanthemum_morifolium_Ramatevm.model.scaffold_100.146/Chrysanthemum_morifolium_Ramatevm.model.scaffold_1016.124/Chrysanthemum_morifolium_Ramatevm.model.scaffold_10165.45/Chrysanthemum_morifolium_Ramatevm.model.scaffold_1018.147/Chrysanthemum_morifolium_Ramatevm.model.scaffold_10.183/Chrysanthemum_morifolium_Ramatevm.model.scaffold_10264.122.1/Chrysanthemum_morifolium_Ramatevm.model.scaffold_10…	199
biological_process	GO:0015849	organic acid transport	153/25545	153/27318	3.37e-05	0.0242374	0.0240845	Chrysanthemum_morifolium_Ramatevm.model.scaffold_10014.22/Chrysanthemum_morifolium_Ramatevm.model.scaffold_1002.70/Chrysanthemum_morifolium_Ramatevm.model.scaffold_1013.79/Chrysanthemum_morifolium_Ramatevm.model.scaffold_10264.126/Chrysanthemum_morifolium_Ramatevm.model.scaffold_1026.66/Chrysanthemum_morifolium_Ramatevm.model.scaffold_10293.2/Chrysanthemum_morifolium_Ramatevm.model.scaffold_103.1…	153
biological_process	GO:0046942	carboxylic acid transport	153/25545	153/27318	3.37e-05	0.0242374	0.0240845	Chrysanthemum_morifolium_Ramatevm.model.scaffold_10014.22/Chrysanthemum_morifolium_Ramatevm.model.scaffold_1002.70/Chrysanthemum_morifolium_Ramatevm.model.scaffold_1013.79/Chrysanthemum_morifolium_Ramatevm.model.scaffold_10264.126/Chrysanthemum_morifolium_Ramatevm.model.scaffold_1026.66/Chrysanthemum_morifolium_Ramatevm.model.scaffold_10293.2/Chrysanthemum_morifolium_Ramatevm.model.scaffold_103.1…	153
biological_process	GO:0043900	obsolete regulation of multi-organism process	189/25545	190/27318	3.96e-05	0.0242374	0.0240845	Chrysanthemum_morifolium_Ramatevm.model.scaffold_10085.78/Chrysanthemum_morifolium_Ramatevm.model.scaffold_1021.100/Chrysanthemum_morifolium_Ramatevm.model.scaffold_10349.3/Chrysanthemum_morifolium_Ramatevm.model.scaffold_1038.19/Chrysanthemum_morifolium_Ramatevm.model.scaffold_104.78/Chrysanthemum_morifolium_Ramatevm.model.scaffold_1049.8/Chrysanthemum_morifolium_Ramatevm.model.scaffold_10513.23…	189
biological_process	GO:0023056	positive regulation of signaling	186/25545	187/27318	4.78e-05	0.0242374	0.0240845	Chrysanthemum_morifolium_Ramatevm.model.scaffold_100.146/Chrysanthemum_morifolium_Ramatevm.model.scaffold_1016.124/Chrysanthemum_morifolium_Ramatevm.model.scaffold_10165.45/Chrysanthemum_morifolium_Ramatevm.model.scaffold_10.183/Chrysanthemum_morifolium_Ramatevm.model.scaffold_10264.122.1/Chrysanthemum_morifolium_Ramatevm.model.scaffold_10264.158/Chrysanthemum_morifolium_Ramatevm.model.scaffold_1…	186
molecular_function	GO:0005342	organic acid transmembrane transporter activity	144/25545	144/27318	6.19e-05	0.0242374	0.0240845	Chrysanthemum_morifolium_Ramatevm.model.scaffold_10014.22/Chrysanthemum_morifolium_Ramatevm.model.scaffold_1002.70/Chrysanthemum_morifolium_Ramatevm.model.scaffold_1013.79/Chrysanthemum_morifolium_Ramatevm.model.scaffold_10264.126/Chrysanthemum_morifolium_Ramatevm.model.scaffold_1026.66/Chrysanthemum_morifolium_Ramatevm.model.scaffold_10293.2/Chrysanthemum_morifolium_Ramatevm.model.scaffold_103.1…	144
molecular_function	GO:0046943	carboxylic acid transmembrane transporter activity	144/25545	144/27318	6.19e-05	0.0242374	0.0240845	Chrysanthemum_morifolium_Ramatevm.model.scaffold_10014.22/Chrysanthemum_morifolium_Ramatevm.model.scaffold_1002.70/Chrysanthemum_morifolium_Ramatevm.model.scaffold_1013.79/Chrysanthemum_morifolium_Ramatevm.model.scaffold_10264.126/Chrysanthemum_morifolium_Ramatevm.model.scaffold_1026.66/Chrysanthemum_morifolium_Ramatevm.model.scaffold_10293.2/Chrysanthemum_morifolium_Ramatevm.model.scaffold_103.1…	144
biological_process	GO:1903825	organic acid transmembrane transport	144/25545	144/27318	6.19e-05	0.0242374	0.0240845	Chrysanthemum_morifolium_Ramatevm.model.scaffold_10014.22/Chrysanthemum_morifolium_Ramatevm.model.scaffold_1002.70/Chrysanthemum_morifolium_Ramatevm.model.scaffold_1013.79/Chrysanthemum_morifolium_Ramatevm.model.scaffold_10264.126/Chrysanthemum_morifolium_Ramatevm.model.scaffold_1026.66/Chrysanthemum_morifolium_Ramatevm.model.scaffold_10293.2/Chrysanthemum_morifolium_Ramatevm.model.scaffold_103.1…	144
biological_process	GO:1905039	carboxylic acid transmembrane transport	144/25545	144/27318	6.19e-05	0.0242374	0.0240845	Chrysanthemum_morifolium_Ramatevm.model.scaffold_10014.22/Chrysanthemum_morifolium_Ramatevm.model.scaffold_1002.70/Chrysanthemum_morifolium_Ramatevm.model.scaffold_1013.79/Chrysanthemum_morifolium_Ramatevm.model.scaffold_10264.126/Chrysanthemum_morifolium_Ramatevm.model.scaffold_1026.66/Chrysanthemum_morifolium_Ramatevm.model.scaffold_10293.2/Chrysanthemum_morifolium_Ramatevm.model.scaffold_103.1…	144
biological_process	GO:0009967	positive regulation of signal transduction	176/25545	177/27318	8.92e-05	0.0320079	0.0318059	Chrysanthemum_morifolium_Ramatevm.model.scaffold_1016.124/Chrysanthemum_morifolium_Ramatevm.model.scaffold_10165.45/Chrysanthemum_morifolium_Ramatevm.model.scaffold_10.183/Chrysanthemum_morifolium_Ramatevm.model.scaffold_10264.122.1/Chrysanthemum_morifolium_Ramatevm.model.scaffold_10264.158/Chrysanthemum_morifolium_Ramatevm.model.scaffold_10282.52/Chrysanthemum_morifolium_Ramatevm.model.scaffold_…	176
biological_process	GO:0071478	cellular response to radiation	173/25545	174/27318	0.000107564	0.0356119	0.0353872	Chrysanthemum_morifolium_Ramatevm.model.scaffold_1005.266/Chrysanthemum_morifolium_Ramatevm.model.scaffold_10124.134/Chrysanthemum_morifolium_Ramatevm.model.scaffold_10124.348/Chrysanthemum_morifolium_Ramatevm.model.scaffold_1016.124/Chrysanthemum_morifolium_Ramatevm.model.scaffold_10165.19/Chrysanthemum_morifolium_Ramatevm.model.scaffold_1016.69/Chrysanthemum_morifolium_Ramatevm.model.scaffold_1…	173
biological_process	GO:0032101	regulation of response to external stimulus	163/25545	164/27318	0.000200038	0.0614974	0.0611093	Chrysanthemum_morifolium_Ramatevm.model.scaffold_10165.149/Chrysanthemum_morifolium_Ramatevm.model.scaffold_1018.147/Chrysanthemum_morifolium_Ramatevm.model.scaffold_1021.100/Chrysanthemum_morifolium_Ramatevm.model.scaffold_104.78/Chrysanthemum_morifolium_Ramatevm.model.scaffold_1049.8/Chrysanthemum_morifolium_Ramatevm.model.scaffold_10513.236/Chrysanthemum_morifolium_Ramatevm.model.scaffold_1074…	163
biological_process	GO:0010200	response to chitin	124/25545	124/27318	0.000238686	0.0684871	0.068055	Chrysanthemum_morifolium_Ramatevm.model.scaffold_1011.125/Chrysanthemum_morifolium_Ramatevm.model.scaffold_1011.129/Chrysanthemum_morifolium_Ramatevm.model.scaffold_1011.132/Chrysanthemum_morifolium_Ramatevm.model.scaffold_1011.138/Chrysanthemum_morifolium_Ramatevm.model.scaffold_10165.19/Chrysanthemum_morifolium_Ramatevm.model.scaffold_1020.79/Chrysanthemum_morifolium_Ramatevm.model.scaffold_102…	124
cellular_component	GO:0030312	external encapsulating structure	357/25545	366/27318	0.000336685	0.0882629	0.0877059	Chrysanthemum_morifolium_Ramatevm.model.scaffold_1003.161/Chrysanthemum_morifolium_Ramatevm.model.scaffold_10057.3/Chrysanthemum_morifolium_Ramatevm.model.scaffold_1012.73/Chrysanthemum_morifolium_Ramatevm.model.scaffold_10154.114/Chrysanthemum_morifolium_Ramatevm.model.scaffold_1017.4/Chrysanthemum_morifolium_Ramatevm.model.scaffold_1021.100/Chrysanthemum_morifolium_Ramatevm.model.scaffold_1021.…	357
biological_process	GO:0007034	vacuolar transport	154/25545	155/27318	0.000348622	0.0882629	0.0877059	Chrysanthemum_morifolium_Ramatevm.model.scaffold_1000.284/Chrysanthemum_morifolium_Ramatevm.model.scaffold_10037.35/Chrysanthemum_morifolium_Ramatevm.model.scaffold_10071.40/Chrysanthemum_morifolium_Ramatevm.model.scaffold_10084.3/Chrysanthemum_morifolium_Ramatevm.model.scaffold_10104.36_evm.model.scaffold_10104.23/Chrysanthemum_morifolium_Ramatevm.model.scaffold_102.113/Chrysanthemum_morifolium_…	154
molecular_function	GO:0060089	molecular transducer activity	152/25545	153/27318	0.000394266	0.0909618	0.0903879	Chrysanthemum_morifolium_Ramatevm.model.scaffold_1000.71/Chrysanthemum_morifolium_Ramatevm.model.scaffold_1000.72/Chrysanthemum_morifolium_Ramatevm.model.scaffold_100.146/Chrysanthemum_morifolium_Ramatevm.model.scaffold_1005.266/Chrysanthemum_morifolium_Ramatevm.model.scaffold_1016.124/Chrysanthemum_morifolium_Ramatevm.model.scaffold_1016.15/Chrysanthemum_morifolium_Ramatevm.model.scaffold_1047.3…	152
cellular_component	GO:0005618	cell wall	353/25545	362/27318	0.000401551	0.0909618	0.0903879	Chrysanthemum_morifolium_Ramatevm.model.scaffold_1003.161/Chrysanthemum_morifolium_Ramatevm.model.scaffold_10057.3/Chrysanthemum_morifolium_Ramatevm.model.scaffold_1012.73/Chrysanthemum_morifolium_Ramatevm.model.scaffold_10154.114/Chrysanthemum_morifolium_Ramatevm.model.scaffold_1017.4/Chrysanthemum_morifolium_Ramatevm.model.scaffold_1021.100/Chrysanthemum_morifolium_Ramatevm.model.scaffold_1021.…	353
biological_process	GO:0071482	cellular response to light stimulus	149/25545	150/27318	0.000474043	0.102014	0.10137	Chrysanthemum_morifolium_Ramatevm.model.scaffold_1005.266/Chrysanthemum_morifolium_Ramatevm.model.scaffold_10124.134/Chrysanthemum_morifolium_Ramatevm.model.scaffold_10124.348/Chrysanthemum_morifolium_Ramatevm.model.scaffold_1016.124/Chrysanthemum_morifolium_Ramatevm.model.scaffold_10165.19/Chrysanthemum_morifolium_Ramatevm.model.scaffold_1016.69/Chrysanthemum_morifolium_Ramatevm.model.scaffold_1…	149
molecular_function	GO:0004672	protein kinase activity	481/25545	497/27318	0.0008321	0.170541	0.169465	Chrysanthemum_morifolium_Ramatevm.model.scaffold_1000.71/Chrysanthemum_morifolium_Ramatevm.model.scaffold_1000.72/Chrysanthemum_morifolium_Ramatevm.model.scaffold_1008.301/Chrysanthemum_morifolium_Ramatevm.model.scaffold_10151.22/Chrysanthemum_morifolium_Ramatevm.model.scaffold_1016.15/Chrysanthemum_morifolium_Ramatevm.model.scaffold_1021.261.1/Chrysanthemum_morifolium_Ramatevm.model.scaffold_102…	481
biological_process	GO:0097237	cellular response to toxic substance	166/25545	168/27318	0.000994956	0.193409	0.192189	Chrysanthemum_morifolium_Ramatevm.model.scaffold_10013.31/Chrysanthemum_morifolium_Ramatevm.model.scaffold_10028.49/Chrysanthemum_morifolium_Ramatevm.model.scaffold_1003.161/Chrysanthemum_morifolium_Ramatevm.model.scaffold_1004.19/Chrysanthemum_morifolium_Ramatevm.model.scaffold_1021.155/Chrysanthemum_morifolium_Ramatevm.model.scaffold_10264.122.1/Chrysanthemum_morifolium_Ramatevm.model.scaffold_…	166
cellular_component	GO:0009505	plant-type cell wall	192/25545	195/27318	0.00103355	0.193409	0.192189	Chrysanthemum_morifolium_Ramatevm.model.scaffold_1003.161/Chrysanthemum_morifolium_Ramatevm.model.scaffold_10057.3/Chrysanthemum_morifolium_Ramatevm.model.scaffold_1012.73/Chrysanthemum_morifolium_Ramatevm.model.scaffold_1017.4/Chrysanthemum_morifolium_Ramatevm.model.scaffold_1021.100/Chrysanthemum_morifolium_Ramatevm.model.scaffold_10217.38/Chrysanthemum_morifolium_Ramatevm.model.scaffold_10226.…	192
biological_process	GO:0071214	cellular response to abiotic stimulus	215/25545	219/27318	0.00115307	0.198513	0.19726	Chrysanthemum_morifolium_Ramatevm.model.scaffold_1005.266/Chrysanthemum_morifolium_Ramatevm.model.scaffold_10124.134/Chrysanthemum_morifolium_Ramatevm.model.scaffold_10124.348/Chrysanthemum_morifolium_Ramatevm.model.scaffold_1016.124/Chrysanthemum_morifolium_Ramatevm.model.scaffold_10165.19/Chrysanthemum_morifolium_Ramatevm.model.scaffold_1016.69/Chrysanthemum_morifolium_Ramatevm.model.scaffold_1…	215
biological_process	GO:0104004	cellular response to environmental stimulus	215/25545	219/27318	0.00115307	0.198513	0.19726	Chrysanthemum_morifolium_Ramatevm.model.scaffold_1005.266/Chrysanthemum_morifolium_Ramatevm.model.scaffold_10124.134/Chrysanthemum_morifolium_Ramatevm.model.scaffold_10124.348/Chrysanthemum_morifolium_Ramatevm.model.scaffold_1016.124/Chrysanthemum_morifolium_Ramatevm.model.scaffold_10165.19/Chrysanthemum_morifolium_Ramatevm.model.scaffold_1016.69/Chrysanthemum_morifolium_Ramatevm.model.scaffold_1…	215
biological_process	GO:0009636	response to toxic substance	260/25545	266/27318	0.00127809	0.204487	0.203197	Chrysanthemum_morifolium_Ramatevm.model.scaffold_10013.31/Chrysanthemum_morifolium_Ramatevm.model.scaffold_10028.49/Chrysanthemum_morifolium_Ramatevm.model.scaffold_1003.161/Chrysanthemum_morifolium_Ramatevm.model.scaffold_1004.19/Chrysanthemum_morifolium_Ramatevm.model.scaffold_1011.125/Chrysanthemum_morifolium_Ramatevm.model.scaffold_1011.129/Chrysanthemum_morifolium_Ramatevm.model.scaffold_101…	260
molecular_function	GO:0098772	molecular function regulator activity	326/25545	335/27318	0.0012828	0.204487	0.203197	Chrysanthemum_morifolium_Ramatevm.model.scaffold_10071.16/Chrysanthemum_morifolium_Ramatevm.model.scaffold_10154.149/Chrysanthemum_morifolium_Ramatevm.model.scaffold_10163.20/Chrysanthemum_morifolium_Ramatevm.model.scaffold_1017.336/Chrysanthemum_morifolium_Ramatevm.model.scaffold_10190.89/Chrysanthemum_morifolium_Ramatevm.model.scaffold_10201.28/Chrysanthemum_morifolium_Ramatevm.model.scaffold_1…	326
biological_process	GO:0009909	regulation of flower development	160/25545	162/27318	0.00139515	0.214455	0.213102	Chrysanthemum_morifolium_Ramatevm.model.scaffold_1004.22/Chrysanthemum_morifolium_Ramatevm.model.scaffold_1005.266/Chrysanthemum_morifolium_Ramatevm.model.scaffold_10111.39/Chrysanthemum_morifolium_Ramatevm.model.scaffold_10165.19/Chrysanthemum_morifolium_Ramatevm.model.scaffold_1016.69/Chrysanthemum_morifolium_Ramatevm.model.scaffold_1021.218/Chrysanthemum_morifolium_Ramatevm.model.scaffold_1042…	160
biological_process	GO:0048638	regulation of developmental growth	130/25545	131/27318	0.00150948	0.222645	0.22124	Chrysanthemum_morifolium_Ramatevm.model.scaffold_1005.266/Chrysanthemum_morifolium_Ramatevm.model.scaffold_10190.116/Chrysanthemum_morifolium_Ramatevm.model.scaffold_10264.448/Chrysanthemum_morifolium_Ramatevm.model.scaffold_10269.107/Chrysanthemum_morifolium_Ramatevm.model.scaffold_1046.493/Chrysanthemum_morifolium_Ramatevm.model.scaffold_1053.10/Chrysanthemum_morifolium_Ramatevm.model.scaffold_…	130
cellular_component	GO:0046658	obsolete anchored component of plasma membrane	158/25545	160/27318	0.00156076	0.222645	0.22124	Chrysanthemum_morifolium_Ramatevm.model.scaffold_10057.3/Chrysanthemum_morifolium_Ramatevm.model.scaffold_10124.220/Chrysanthemum_morifolium_Ramatevm.model.scaffold_10191.26/Chrysanthemum_morifolium_Ramatevm.model.scaffold_1019.208/Chrysanthemum_morifolium_Ramatevm.model.scaffold_10201.16/Chrysanthemum_morifolium_Ramatevm.model.scaffold_1026.63/Chrysanthemum_morifolium_Ramatevm.model.scaffold_103…	158
molecular_function	GO:0038023	signaling receptor activity	129/25545	130/27318	0.00160362	0.222645	0.22124	Chrysanthemum_morifolium_Ramatevm.model.scaffold_1000.71/Chrysanthemum_morifolium_Ramatevm.model.scaffold_1000.72/Chrysanthemum_morifolium_Ramatevm.model.scaffold_100.146/Chrysanthemum_morifolium_Ramatevm.model.scaffold_1005.266/Chrysanthemum_morifolium_Ramatevm.model.scaffold_1016.124/Chrysanthemum_morifolium_Ramatevm.model.scaffold_1016.15/Chrysanthemum_morifolium_Ramatevm.model.scaffold_1047.3…	129
cellular_component	GO:0005743	mitochondrial inner membrane	319/25545	328/27318	0.00171901	0.231206	0.229748	Chrysanthemum_morifolium_Ramatevm.model.scaffold_1002.70/Chrysanthemum_morifolium_Ramatevm.model.scaffold_10071.73/Chrysanthemum_morifolium_Ramatevm.model.scaffold_1011.123/Chrysanthemum_morifolium_Ramatevm.model.scaffold_10124.130/Chrysanthemum_morifolium_Ramatevm.model.scaffold_10143.41/Chrysanthemum_morifolium_Ramatevm.model.scaffold_1018.210/Chrysanthemum_morifolium_Ramatevm.model.scaffold_10…	319
biological_process	GO:0002831	regulation of response to biotic stimulus	127/25545	128/27318	0.0018096	0.236015	0.234526	Chrysanthemum_morifolium_Ramatevm.model.scaffold_1021.100/Chrysanthemum_morifolium_Ramatevm.model.scaffold_104.78/Chrysanthemum_morifolium_Ramatevm.model.scaffold_1049.8/Chrysanthemum_morifolium_Ramatevm.model.scaffold_10513.236/Chrysanthemum_morifolium_Ramatevm.model.scaffold_1074.232/Chrysanthemum_morifolium_Ramatevm.model.scaffold_1075.116/Chrysanthemum_morifolium_Ramatevm.model.scaffold_1080.…	127
biological_process	GO:0016197	endosomal transport	93/25545	93/27318	0.00192739	0.243985	0.242446	Chrysanthemum_morifolium_Ramatevm.model.scaffold_10037.35/Chrysanthemum_morifolium_Ramatevm.model.scaffold_10084.3/Chrysanthemum_morifolium_Ramatevm.model.scaffold_10104.36_evm.model.scaffold_10104.23/Chrysanthemum_morifolium_Ramatevm.model.scaffold_102.113/Chrysanthemum_morifolium_Ramatevm.model.scaffold_11315.1/Chrysanthemum_morifolium_Ramatevm.model.scaffold_11433.62/Chrysanthemum_morifolium_R…	93
biological_process	GO:0043087	regulation of GTPase activity	92/25545	92/27318	0.00206165	0.253524	0.251924	Chrysanthemum_morifolium_Ramatevm.model.scaffold_10190.89/Chrysanthemum_morifolium_Ramatevm.model.scaffold_1032.57/Chrysanthemum_morifolium_Ramatevm.model.scaffold_10498.27/Chrysanthemum_morifolium_Ramatevm.model.scaffold_1050.301/Chrysanthemum_morifolium_Ramatevm.model.scaffold_1051.77/Chrysanthemum_morifolium_Ramatevm.model.scaffold_1071.135/Chrysanthemum_morifolium_Ramatevm.model.scaffold_1074…	92
biological_process	GO:0016311	dephosphorylation	269/25545	276/27318	0.00232241	0.274392	0.272661	Chrysanthemum_morifolium_Ramatevm.model.scaffold_10008.49/Chrysanthemum_morifolium_Ramatevm.model.scaffold_10008.50/Chrysanthemum_morifolium_Ramatevm.model.scaffold_10124.61/Chrysanthemum_morifolium_Ramatevm.model.scaffold_10190.116/Chrysanthemum_morifolium_Ramatevm.model.scaffold_1021.101.1/Chrysanthemum_morifolium_Ramatevm.model.scaffold_10260.3/Chrysanthemum_morifolium_Ramatevm.model.scaffold_…	269
molecular_function	GO:0060589	nucleoside-triphosphatase regulator activity	90/25545	90/27318	0.00235886	0.274392	0.272661	Chrysanthemum_morifolium_Ramatevm.model.scaffold_10190.89/Chrysanthemum_morifolium_Ramatevm.model.scaffold_10498.142/Chrysanthemum_morifolium_Ramatevm.model.scaffold_10498.27/Chrysanthemum_morifolium_Ramatevm.model.scaffold_1051.77/Chrysanthemum_morifolium_Ramatevm.model.scaffold_1071.135/Chrysanthemum_morifolium_Ramatevm.model.scaffold_10817.189/Chrysanthemum_morifolium_Ramatevm.model.scaffold_1…	90
molecular_function	GO:0016791	phosphatase activity	266/25545	273/27318	0.00264659	0.282385	0.280604	Chrysanthemum_morifolium_Ramatevm.model.scaffold_10008.49/Chrysanthemum_morifolium_Ramatevm.model.scaffold_10008.50/Chrysanthemum_morifolium_Ramatevm.model.scaffold_10124.61/Chrysanthemum_morifolium_Ramatevm.model.scaffold_10190.116/Chrysanthemum_morifolium_Ramatevm.model.scaffold_1021.101.1/Chrysanthemum_morifolium_Ramatevm.model.scaffold_10260.3/Chrysanthemum_morifolium_Ramatevm.model.scaffold_…	266
molecular_function	GO:0030234	enzyme regulator activity	266/25545	273/27318	0.00264659	0.282385	0.280604	Chrysanthemum_morifolium_Ramatevm.model.scaffold_10071.16/Chrysanthemum_morifolium_Ramatevm.model.scaffold_10163.20/Chrysanthemum_morifolium_Ramatevm.model.scaffold_10190.89/Chrysanthemum_morifolium_Ramatevm.model.scaffold_1021.155/Chrysanthemum_morifolium_Ramatevm.model.scaffold_10243.61/Chrysanthemum_morifolium_Ramatevm.model.scaffold_1027.150/Chrysanthemum_morifolium_Ramatevm.model.scaffold_10…	266
biological_process	GO:0080167	response to karrikin	88/25545	88/27318	0.00269888	0.282385	0.280604	Chrysanthemum_morifolium_Ramatevm.model.scaffold_1016.141/Chrysanthemum_morifolium_Ramatevm.model.scaffold_1016.69/Chrysanthemum_morifolium_Ramatevm.model.scaffold_10269.76/Chrysanthemum_morifolium_Ramatevm.model.scaffold_10274.74/Chrysanthemum_morifolium_Ramatevm.model.scaffold_1046.548/Chrysanthemum_morifolium_Ramatevm.model.scaffold_1052.127/Chrysanthemum_morifolium_Ramatevm.model.scaffold_105…	88
biological_process	GO:0051345	positive regulation of hydrolase activity	120/25545	121/27318	0.00275764	0.282385	0.280604	Chrysanthemum_morifolium_Ramatevm.model.scaffold_10104.53/Chrysanthemum_morifolium_Ramatevm.model.scaffold_1016.124/Chrysanthemum_morifolium_Ramatevm.model.scaffold_10190.89/Chrysanthemum_morifolium_Ramatevm.model.scaffold_10264.448/Chrysanthemum_morifolium_Ramatevm.model.scaffold_10498.142/Chrysanthemum_morifolium_Ramatevm.model.scaffold_10498.27/Chrysanthemum_morifolium_Ramatevm.model.scaffold_…	120
biological_process	GO:0040008	regulation of growth	220/25545	225/27318	0.00284894	0.282385	0.280604	Chrysanthemum_morifolium_Ramatevm.model.scaffold_1005.266/Chrysanthemum_morifolium_Ramatevm.model.scaffold_10190.116/Chrysanthemum_morifolium_Ramatevm.model.scaffold_10264.448/Chrysanthemum_morifolium_Ramatevm.model.scaffold_10269.107/Chrysanthemum_morifolium_Ramatevm.model.scaffold_10349.3/Chrysanthemum_morifolium_Ramatevm.model.scaffold_1038.19/Chrysanthemum_morifolium_Ramatevm.model.scaffold_1…	220
cellular_component	GO:0000139	Golgi membrane	147/25545	149/27318	0.00287809	0.282385	0.280604	Chrysanthemum_morifolium_Ramatevm.model.scaffold_10008.59/Chrysanthemum_morifolium_Ramatevm.model.scaffold_1008.70/Chrysanthemum_morifolium_Ramatevm.model.scaffold_10165.149/Chrysanthemum_morifolium_Ramatevm.model.scaffold_102.113/Chrysanthemum_morifolium_Ramatevm.model.scaffold_10243.124/Chrysanthemum_morifolium_Ramatevm.model.scaffold_1027.36/Chrysanthemum_morifolium_Ramatevm.model.scaffold_103…	147
biological_process	GO:0060627	regulation of vesicle-mediated transport	87/25545	87/27318	0.00288684	0.282385	0.280604	Chrysanthemum_morifolium_Ramatevm.model.scaffold_10165.242/Chrysanthemum_morifolium_Ramatevm.model.scaffold_10190.89/Chrysanthemum_morifolium_Ramatevm.model.scaffold_10498.27/Chrysanthemum_morifolium_Ramatevm.model.scaffold_10628.121.1/Chrysanthemum_morifolium_Ramatevm.model.scaffold_1071.135/Chrysanthemum_morifolium_Ramatevm.model.scaffold_10817.189/Chrysanthemum_morifolium_Ramatevm.model.scaffo…	87
biological_process	GO:0098754	detoxification	146/25545	148/27318	0.0030414	0.290893	0.289058	Chrysanthemum_morifolium_Ramatevm.model.scaffold_10013.31/Chrysanthemum_morifolium_Ramatevm.model.scaffold_10028.49/Chrysanthemum_morifolium_Ramatevm.model.scaffold_1003.161/Chrysanthemum_morifolium_Ramatevm.model.scaffold_1021.155/Chrysanthemum_morifolium_Ramatevm.model.scaffold_10342.10/Chrysanthemum_morifolium_Ramatevm.model.scaffold_10398.5/Chrysanthemum_morifolium_Ramatevm.model.scaffold_106…	146
biological_process	GO:0032879	regulation of localization	323/25545	333/27318	0.00338277	0.31651	0.314513	Chrysanthemum_morifolium_Ramatevm.model.scaffold_100.146/Chrysanthemum_morifolium_Ramatevm.model.scaffold_1012.188/Chrysanthemum_morifolium_Ramatevm.model.scaffold_10165.242/Chrysanthemum_morifolium_Ramatevm.model.scaffold_10190.89/Chrysanthemum_morifolium_Ramatevm.model.scaffold_10226.48/Chrysanthemum_morifolium_Ramatevm.model.scaffold_10226.55/Chrysanthemum_morifolium_Ramatevm.model.scaffold_10…	323
cellular_component	GO:0000323	lytic vacuole	84/25545	84/27318	0.00353292	0.322037	0.320005	Chrysanthemum_morifolium_Ramatevm.model.scaffold_10037.35/Chrysanthemum_morifolium_Ramatevm.model.scaffold_10084.3/Chrysanthemum_morifolium_Ramatevm.model.scaffold_10104.36_evm.model.scaffold_10104.23/Chrysanthemum_morifolium_Ramatevm.model.scaffold_10165.25/Chrysanthemum_morifolium_Ramatevm.model.scaffold_102.125/Chrysanthemum_morifolium_Ramatevm.model.scaffold_10346.69/Chrysanthemum_morifolium_…	84
biological_process	GO:2000241	regulation of reproductive process	280/25545	288/27318	0.0036112	0.322037	0.320005	Chrysanthemum_morifolium_Ramatevm.model.scaffold_1004.22/Chrysanthemum_morifolium_Ramatevm.model.scaffold_1005.266/Chrysanthemum_morifolium_Ramatevm.model.scaffold_10111.39/Chrysanthemum_morifolium_Ramatevm.model.scaffold_1012.57/Chrysanthemum_morifolium_Ramatevm.model.scaffold_10165.19/Chrysanthemum_morifolium_Ramatevm.model.scaffold_1016.69/Chrysanthemum_morifolium_Ramatevm.model.scaffold_10201…	280
biological_process	GO:0006325	chromatin organization	439/25545	455/27318	0.00366632	0.322037	0.320005	Chrysanthemum_morifolium_Ramatevm.model.scaffold_1005.266/Chrysanthemum_morifolium_Ramatevm.model.scaffold_10071.16/Chrysanthemum_morifolium_Ramatevm.model.scaffold_10111.39/Chrysanthemum_morifolium_Ramatevm.model.scaffold_10111.7/Chrysanthemum_morifolium_Ramatevm.model.scaffold_1012.3/Chrysanthemum_morifolium_Ramatevm.model.scaffold_10124.277/Chrysanthemum_morifolium_Ramatevm.model.scaffold_1012…	439
biological_process	GO:0051050	positive regulation of transport	83/25545	83/27318	0.00377893	0.32529	0.323238	Chrysanthemum_morifolium_Ramatevm.model.scaffold_100.146/Chrysanthemum_morifolium_Ramatevm.model.scaffold_10264.448/Chrysanthemum_morifolium_Ramatevm.model.scaffold_1027.111/Chrysanthemum_morifolium_Ramatevm.model.scaffold_10398.129/Chrysanthemum_morifolium_Ramatevm.model.scaffold_10498.169/Chrysanthemum_morifolium_Ramatevm.model.scaffold_10513.160/Chrysanthemum_morifolium_Ramatevm.model.scaffold…	83
molecular_function	GO:0046914	transition metal ion binding	418/25545	433/27318	0.00389909	0.328246	0.326174	Chrysanthemum_morifolium_Ramatevm.model.scaffold_10037.12/Chrysanthemum_morifolium_Ramatevm.model.scaffold_10071.73/Chrysanthemum_morifolium_Ramatevm.model.scaffold_1008.285/Chrysanthemum_morifolium_Ramatevm.model.scaffold_1012.82/Chrysanthemum_morifolium_Ramatevm.model.scaffold_1014.33.1/Chrysanthemum_morifolium_Ramatevm.model.scaffold_1017.271/Chrysanthemum_morifolium_Ramatevm.model.scaffold_10…	418
molecular_function	GO:0008514	organic anion transmembrane transporter activity	190/25545	194/27318	0.00397537	0.328246	0.326174	Chrysanthemum_morifolium_Ramatevm.model.scaffold_10014.22/Chrysanthemum_morifolium_Ramatevm.model.scaffold_1002.70/Chrysanthemum_morifolium_Ramatevm.model.scaffold_1011.123/Chrysanthemum_morifolium_Ramatevm.model.scaffold_10124.130/Chrysanthemum_morifolium_Ramatevm.model.scaffold_1013.79/Chrysanthemum_morifolium_Ramatevm.model.scaffold_10264.126/Chrysanthemum_morifolium_Ramatevm.model.scaffold_10…	190
biological_process	GO:0006304	DNA modification	82/25545	82/27318	0.00404206	0.328246	0.326174	Chrysanthemum_morifolium_Ramatevm.model.scaffold_1012.3/Chrysanthemum_morifolium_Ramatevm.model.scaffold_10817.23/Chrysanthemum_morifolium_Ramatevm.model.scaffold_11263.202/Chrysanthemum_morifolium_Ramatevm.model.scaffold_1135.207/Chrysanthemum_morifolium_Ramatevm.model.scaffold_1147.217/Chrysanthemum_morifolium_Ramatevm.model.scaffold_1148.29/Chrysanthemum_morifolium_Ramatevm.model.scaffold_1154…	82
cellular_component	GO:0098800	inner mitochondrial membrane protein complex	140/25545	142/27318	0.0042284	0.337019	0.334893	Chrysanthemum_morifolium_Ramatevm.model.scaffold_1002.70/Chrysanthemum_morifolium_Ramatevm.model.scaffold_10071.73/Chrysanthemum_morifolium_Ramatevm.model.scaffold_10143.41/Chrysanthemum_morifolium_Ramatevm.model.scaffold_1018.210/Chrysanthemum_morifolium_Ramatevm.model.scaffold_10264.482/Chrysanthemum_morifolium_Ramatevm.model.scaffold_10573.9/Chrysanthemum_morifolium_Ramatevm.model.scaffold_108…	140
biological_process	GO:1990748	cellular detoxification	138/25545	140/27318	0.00471623	0.369066	0.366738	Chrysanthemum_morifolium_Ramatevm.model.scaffold_10013.31/Chrysanthemum_morifolium_Ramatevm.model.scaffold_10028.49/Chrysanthemum_morifolium_Ramatevm.model.scaffold_1003.161/Chrysanthemum_morifolium_Ramatevm.model.scaffold_1021.155/Chrysanthemum_morifolium_Ramatevm.model.scaffold_10342.10/Chrysanthemum_morifolium_Ramatevm.model.scaffold_10398.5/Chrysanthemum_morifolium_Ramatevm.model.scaffold_106…	138
molecular_function	GO:0004553	hydrolase activity, hydrolyzing O-glycosyl compounds	230/25545	236/27318	0.00494729	0.379531	0.377136	Chrysanthemum_morifolium_Ramatevm.model.scaffold_10057.3/Chrysanthemum_morifolium_Ramatevm.model.scaffold_1016.143/Chrysanthemum_morifolium_Ramatevm.model.scaffold_10165.243/Chrysanthemum_morifolium_Ramatevm.model.scaffold_10226.3.1/Chrysanthemum_morifolium_Ramatevm.model.scaffold_10261.53/Chrysanthemum_morifolium_Ramatevm.model.scaffold_10401.1/Chrysanthemum_morifolium_Ramatevm.model.scaffold_10…	230
molecular_function	GO:0044877	protein-containing complex binding	271/25545	279/27318	0.00522235	0.379531	0.377136	Chrysanthemum_morifolium_Ramatevm.model.scaffold_10013.9/Chrysanthemum_morifolium_Ramatevm.model.scaffold_10037.12/Chrysanthemum_morifolium_Ramatevm.model.scaffold_10111.39/Chrysanthemum_morifolium_Ramatevm.model.scaffold_1017.378/Chrysanthemum_morifolium_Ramatevm.model.scaffold_10.183/Chrysanthemum_morifolium_Ramatevm.model.scaffold_10264.122.1/Chrysanthemum_morifolium_Ramatevm.model.scaffold_10…	271
biological_process	GO:0003333	amino acid transmembrane transport	78/25545	78/27318	0.00529086	0.379531	0.377136	Chrysanthemum_morifolium_Ramatevm.model.scaffold_1002.70/Chrysanthemum_morifolium_Ramatevm.model.scaffold_10264.126/Chrysanthemum_morifolium_Ramatevm.model.scaffold_1026.66/Chrysanthemum_morifolium_Ramatevm.model.scaffold_103.106/Chrysanthemum_morifolium_Ramatevm.model.scaffold_1047.121/Chrysanthemum_morifolium_Ramatevm.model.scaffold_1059.118/Chrysanthemum_morifolium_Ramatevm.model.scaffold_1065…	78
biological_process	GO:0006865	amino acid transport	78/25545	78/27318	0.00529086	0.379531	0.377136	Chrysanthemum_morifolium_Ramatevm.model.scaffold_1002.70/Chrysanthemum_morifolium_Ramatevm.model.scaffold_10264.126/Chrysanthemum_morifolium_Ramatevm.model.scaffold_1026.66/Chrysanthemum_morifolium_Ramatevm.model.scaffold_103.106/Chrysanthemum_morifolium_Ramatevm.model.scaffold_1047.121/Chrysanthemum_morifolium_Ramatevm.model.scaffold_1059.118/Chrysanthemum_morifolium_Ramatevm.model.scaffold_1065…	78
molecular_function	GO:0015171	amino acid transmembrane transporter activity	78/25545	78/27318	0.00529086	0.379531	0.377136	Chrysanthemum_morifolium_Ramatevm.model.scaffold_1002.70/Chrysanthemum_morifolium_Ramatevm.model.scaffold_10264.126/Chrysanthemum_morifolium_Ramatevm.model.scaffold_1026.66/Chrysanthemum_morifolium_Ramatevm.model.scaffold_103.106/Chrysanthemum_morifolium_Ramatevm.model.scaffold_1047.121/Chrysanthemum_morifolium_Ramatevm.model.scaffold_1059.118/Chrysanthemum_morifolium_Ramatevm.model.scaffold_1065…	78
cellular_component	GO:0005764	lysosome	77/25545	77/27318	0.00565919	0.399298	0.396778	Chrysanthemum_morifolium_Ramatevm.model.scaffold_10037.35/Chrysanthemum_morifolium_Ramatevm.model.scaffold_10084.3/Chrysanthemum_morifolium_Ramatevm.model.scaffold_10104.36_evm.model.scaffold_10104.23/Chrysanthemum_morifolium_Ramatevm.model.scaffold_10165.25/Chrysanthemum_morifolium_Ramatevm.model.scaffold_102.125/Chrysanthemum_morifolium_Ramatevm.model.scaffold_1065.97/Chrysanthemum_morifolium_R…	77
biological_process	GO:0051336	regulation of hydrolase activity	182/25545	186/27318	0.00583993	0.400423	0.397896	Chrysanthemum_morifolium_Ramatevm.model.scaffold_10071.16/Chrysanthemum_morifolium_Ramatevm.model.scaffold_10104.53/Chrysanthemum_morifolium_Ramatevm.model.scaffold_1016.124/Chrysanthemum_morifolium_Ramatevm.model.scaffold_10190.89/Chrysanthemum_morifolium_Ramatevm.model.scaffold_10264.448/Chrysanthemum_morifolium_Ramatevm.model.scaffold_1032.57/Chrysanthemum_morifolium_Ramatevm.model.scaffold_10…	182
cellular_component	GO:0009705	plant-type vacuole membrane	134/25545	136/27318	0.00586121	0.400423	0.397896	Chrysanthemum_morifolium_Ramatevm.model.scaffold_10037.35/Chrysanthemum_morifolium_Ramatevm.model.scaffold_10084.3/Chrysanthemum_morifolium_Ramatevm.model.scaffold_10191.40/Chrysanthemum_morifolium_Ramatevm.model.scaffold_1026.113/Chrysanthemum_morifolium_Ramatevm.model.scaffold_10346.66/Chrysanthemum_morifolium_Ramatevm.model.scaffold_10627.2/Chrysanthemum_morifolium_Ramatevm.model.scaffold_1062…	134
biological_process	GO:0006073	obsolete cellular glucan metabolic process	181/25545	185/27318	0.0061249	0.400655	0.398127	Chrysanthemum_morifolium_Ramatevm.model.scaffold_1004.31/Chrysanthemum_morifolium_Ramatevm.model.scaffold_10119.51/Chrysanthemum_morifolium_Ramatevm.model.scaffold_1016.143/Chrysanthemum_morifolium_Ramatevm.model.scaffold_10165.243/Chrysanthemum_morifolium_Ramatevm.model.scaffold_1019.262/Chrysanthemum_morifolium_Ramatevm.model.scaffold_102.19/Chrysanthemum_morifolium_Ramatevm.model.scaffold_1040…	181
biological_process	GO:0044042	glucan metabolic process	181/25545	185/27318	0.0061249	0.400655	0.398127	Chrysanthemum_morifolium_Ramatevm.model.scaffold_1004.31/Chrysanthemum_morifolium_Ramatevm.model.scaffold_10119.51/Chrysanthemum_morifolium_Ramatevm.model.scaffold_1016.143/Chrysanthemum_morifolium_Ramatevm.model.scaffold_10165.243/Chrysanthemum_morifolium_Ramatevm.model.scaffold_1019.262/Chrysanthemum_morifolium_Ramatevm.model.scaffold_102.19/Chrysanthemum_morifolium_Ramatevm.model.scaffold_1040…	181
biological_process	GO:0030001	metal ion transport	157/25545	160/27318	0.00635377	0.400655	0.398127	Chrysanthemum_morifolium_Ramatevm.model.scaffold_1008.139/Chrysanthemum_morifolium_Ramatevm.model.scaffold_10154.134/Chrysanthemum_morifolium_Ramatevm.model.scaffold_1017.271/Chrysanthemum_morifolium_Ramatevm.model.scaffold_1028.101.1/Chrysanthemum_morifolium_Ramatevm.model.scaffold_10346.66/Chrysanthemum_morifolium_Ramatevm.model.scaffold_10416.17/Chrysanthemum_morifolium_Ramatevm.model.scaffold…	157
biological_process	GO:1902679	negative regulation of RNA biosynthetic process	266/25545	274/27318	0.00639021	0.400655	0.398127	Chrysanthemum_morifolium_Ramatevm.model.scaffold_10008.10/Chrysanthemum_morifolium_Ramatevm.model.scaffold_10095.1/Chrysanthemum_morifolium_Ramatevm.model.scaffold_1012.188/Chrysanthemum_morifolium_Ramatevm.model.scaffold_1012.3/Chrysanthemum_morifolium_Ramatevm.model.scaffold_1012.4/Chrysanthemum_morifolium_Ramatevm.model.scaffold_10165.19/Chrysanthemum_morifolium_Ramatevm.model.scaffold_10201.1…	266
biological_process	GO:1903507	obsolete negative regulation of nucleic acid-templated transcription	266/25545	274/27318	0.00639021	0.400655	0.398127	Chrysanthemum_morifolium_Ramatevm.model.scaffold_10008.10/Chrysanthemum_morifolium_Ramatevm.model.scaffold_10095.1/Chrysanthemum_morifolium_Ramatevm.model.scaffold_1012.188/Chrysanthemum_morifolium_Ramatevm.model.scaffold_1012.3/Chrysanthemum_morifolium_Ramatevm.model.scaffold_1012.4/Chrysanthemum_morifolium_Ramatevm.model.scaffold_10165.19/Chrysanthemum_morifolium_Ramatevm.model.scaffold_10201.1…	266
cellular_component	GO:0031225	obsolete anchored component of membrane	180/25545	184/27318	0.00642315	0.400655	0.398127	Chrysanthemum_morifolium_Ramatevm.model.scaffold_1000.109/Chrysanthemum_morifolium_Ramatevm.model.scaffold_10057.3/Chrysanthemum_morifolium_Ramatevm.model.scaffold_10124.220/Chrysanthemum_morifolium_Ramatevm.model.scaffold_10191.26/Chrysanthemum_morifolium_Ramatevm.model.scaffold_1019.208/Chrysanthemum_morifolium_Ramatevm.model.scaffold_10201.16/Chrysanthemum_morifolium_Ramatevm.model.scaffold_10…	180
biological_process	GO:0098869	cellular oxidant detoxification	132/25545	134/27318	0.0065306	0.401539	0.399005	Chrysanthemum_morifolium_Ramatevm.model.scaffold_10013.31/Chrysanthemum_morifolium_Ramatevm.model.scaffold_10028.49/Chrysanthemum_morifolium_Ramatevm.model.scaffold_1003.161/Chrysanthemum_morifolium_Ramatevm.model.scaffold_1021.155/Chrysanthemum_morifolium_Ramatevm.model.scaffold_10342.10/Chrysanthemum_morifolium_Ramatevm.model.scaffold_10398.5/Chrysanthemum_morifolium_Ramatevm.model.scaffold_106…	132
molecular_function	GO:0004674	protein serine/threonine kinase activity	364/25545	377/27318	0.00666396	0.402618	0.400078	Chrysanthemum_morifolium_Ramatevm.model.scaffold_1000.71/Chrysanthemum_morifolium_Ramatevm.model.scaffold_1000.72/Chrysanthemum_morifolium_Ramatevm.model.scaffold_1008.301/Chrysanthemum_morifolium_Ramatevm.model.scaffold_10151.22/Chrysanthemum_morifolium_Ramatevm.model.scaffold_1016.15/Chrysanthemum_morifolium_Ramatevm.model.scaffold_1021.261.1/Chrysanthemum_morifolium_Ramatevm.model.scaffold_102…	364
cellular_component	GO:0044455	obsolete mitochondrial membrane part	179/25545	183/27318	0.00673524	0.402618	0.400078	Chrysanthemum_morifolium_Ramatevm.model.scaffold_1002.70/Chrysanthemum_morifolium_Ramatevm.model.scaffold_1007.113/Chrysanthemum_morifolium_Ramatevm.model.scaffold_10071.73/Chrysanthemum_morifolium_Ramatevm.model.scaffold_10143.41/Chrysanthemum_morifolium_Ramatevm.model.scaffold_1018.210/Chrysanthemum_morifolium_Ramatevm.model.scaffold_10264.482/Chrysanthemum_morifolium_Ramatevm.model.scaffold_10…	179
biological_process	GO:0032386	regulation of intracellular transport	74/25545	74/27318	0.00692521	0.408302	0.405726	Chrysanthemum_morifolium_Ramatevm.model.scaffold_10513.160/Chrysanthemum_morifolium_Ramatevm.model.scaffold_10513.174/Chrysanthemum_morifolium_Ramatevm.model.scaffold_1060.11/Chrysanthemum_morifolium_Ramatevm.model.scaffold_1065.115/Chrysanthemum_morifolium_Ramatevm.model.scaffold_1074.51_evm.model.scaffold_1074.50/Chrysanthemum_morifolium_Ramatevm.model.scaffold_10817.189/Chrysanthemum_morifoliu…	74
biological_process	GO:0016458	obsolete gene silencing	221/25545	227/27318	0.00731018	0.419484	0.416837	Chrysanthemum_morifolium_Ramatevm.model.scaffold_1004.22/Chrysanthemum_morifolium_Ramatevm.model.scaffold_1012.3/Chrysanthemum_morifolium_Ramatevm.model.scaffold_1012.82/Chrysanthemum_morifolium_Ramatevm.model.scaffold_1017.124/Chrysanthemum_morifolium_Ramatevm.model.scaffold_1017.143/Chrysanthemum_morifolium_Ramatevm.model.scaffold_10201.15/Chrysanthemum_morifolium_Ramatevm.model.scaffold_1026.2…	221
biological_process	GO:0019318	hexose metabolic process	73/25545	73/27318	0.00740724	0.419484	0.416837	Chrysanthemum_morifolium_Ramatevm.model.scaffold_10558.28/Chrysanthemum_morifolium_Ramatevm.model.scaffold_10595.103/Chrysanthemum_morifolium_Ramatevm.model.scaffold_11165.2/Chrysanthemum_morifolium_Ramatevm.model.scaffold_113.85/Chrysanthemum_morifolium_Ramatevm.model.scaffold_11851.31/Chrysanthemum_morifolium_Ramatevm.model.scaffold_1284.84/Chrysanthemum_morifolium_Ramatevm.model.scaffold_139.7…	73
molecular_function	GO:0030695	GTPase regulator activity	73/25545	73/27318	0.00740724	0.419484	0.416837	Chrysanthemum_morifolium_Ramatevm.model.scaffold_10190.89/Chrysanthemum_morifolium_Ramatevm.model.scaffold_10498.27/Chrysanthemum_morifolium_Ramatevm.model.scaffold_1051.77/Chrysanthemum_morifolium_Ramatevm.model.scaffold_1071.135/Chrysanthemum_morifolium_Ramatevm.model.scaffold_10817.189/Chrysanthemum_morifolium_Ramatevm.model.scaffold_116.164/Chrysanthemum_morifolium_Ramatevm.model.scaffold_130…	73
molecular_function	GO:0004888	transmembrane signaling receptor activity	103/25545	104/27318	0.00757753	0.423555	0.420882	Chrysanthemum_morifolium_Ramatevm.model.scaffold_1000.71/Chrysanthemum_morifolium_Ramatevm.model.scaffold_1000.72/Chrysanthemum_morifolium_Ramatevm.model.scaffold_1016.124/Chrysanthemum_morifolium_Ramatevm.model.scaffold_1016.15/Chrysanthemum_morifolium_Ramatevm.model.scaffold_1047.326/Chrysanthemum_morifolium_Ramatevm.model.scaffold_10633.188/Chrysanthemum_morifolium_Ramatevm.model.scaffold_108.…	103
biological_process	GO:0016485	protein processing	72/25545	72/27318	0.00792281	0.431643	0.428919	Chrysanthemum_morifolium_Ramatevm.model.scaffold_10154.114/Chrysanthemum_morifolium_Ramatevm.model.scaffold_10350.2/Chrysanthemum_morifolium_Ramatevm.model.scaffold_104.45/Chrysanthemum_morifolium_Ramatevm.model.scaffold_1050.140/Chrysanthemum_morifolium_Ramatevm.model.scaffold_1059.116/Chrysanthemum_morifolium_Ramatevm.model.scaffold_10592.71/Chrysanthemum_morifolium_Ramatevm.model.scaffold_1062…	72
biological_process	GO:0048582	positive regulation of post-embryonic development	72/25545	72/27318	0.00792281	0.431643	0.428919	Chrysanthemum_morifolium_Ramatevm.model.scaffold_1005.266/Chrysanthemum_morifolium_Ramatevm.model.scaffold_10111.39/Chrysanthemum_morifolium_Ramatevm.model.scaffold_1046.566/Chrysanthemum_morifolium_Ramatevm.model.scaffold_1069.55/Chrysanthemum_morifolium_Ramatevm.model.scaffold_10927.3.1/Chrysanthemum_morifolium_Ramatevm.model.scaffold_11263.249/Chrysanthemum_morifolium_Ramatevm.model.scaffold_1…	72
molecular_function	GO:0016209	antioxidant activity	128/25545	130/27318	0.00809852	0.4357	0.432951	Chrysanthemum_morifolium_Ramatevm.model.scaffold_10013.31/Chrysanthemum_morifolium_Ramatevm.model.scaffold_10028.49/Chrysanthemum_morifolium_Ramatevm.model.scaffold_1003.161/Chrysanthemum_morifolium_Ramatevm.model.scaffold_1021.155/Chrysanthemum_morifolium_Ramatevm.model.scaffold_10342.10/Chrysanthemum_morifolium_Ramatevm.model.scaffold_10398.5/Chrysanthemum_morifolium_Ramatevm.model.scaffold_106…	128
biological_process	GO:0043547	positive regulation of GTPase activity	71/25545	71/27318	0.00847424	0.443057	0.440262	Chrysanthemum_morifolium_Ramatevm.model.scaffold_10190.89/Chrysanthemum_morifolium_Ramatevm.model.scaffold_10498.27/Chrysanthemum_morifolium_Ramatevm.model.scaffold_1071.135/Chrysanthemum_morifolium_Ramatevm.model.scaffold_1074.51_evm.model.scaffold_1074.50/Chrysanthemum_morifolium_Ramatevm.model.scaffold_10817.189/Chrysanthemum_morifolium_Ramatevm.model.scaffold_116.164/Chrysanthemum_morifolium_…	71
cellular_component	GO:0005740	mitochondrial envelope	376/25545	390/27318	0.00848425	0.443057	0.440262	Chrysanthemum_morifolium_Ramatevm.model.scaffold_1002.70/Chrysanthemum_morifolium_Ramatevm.model.scaffold_1007.113/Chrysanthemum_morifolium_Ramatevm.model.scaffold_10071.73/Chrysanthemum_morifolium_Ramatevm.model.scaffold_1008.285/Chrysanthemum_morifolium_Ramatevm.model.scaffold_1011.123/Chrysanthemum_morifolium_Ramatevm.model.scaffold_10124.130/Chrysanthemum_morifolium_Ramatevm.model.scaffold_10…	376
biological_process	GO:0010558	negative regulation of macromolecule biosynthetic process	393/25545	408/27318	0.0090104	0.458959	0.456063	Chrysanthemum_morifolium_Ramatevm.model.scaffold_10008.10/Chrysanthemum_morifolium_Ramatevm.model.scaffold_10036.104/Chrysanthemum_morifolium_Ramatevm.model.scaffold_10095.1/Chrysanthemum_morifolium_Ramatevm.model.scaffold_1012.188/Chrysanthemum_morifolium_Ramatevm.model.scaffold_1012.3/Chrysanthemum_morifolium_Ramatevm.model.scaffold_1012.4/Chrysanthemum_morifolium_Ramatevm.model.scaffold_10163.…	393
biological_process	GO:0051607	defense response to virus	70/25545	70/27318	0.00906402	0.458959	0.456063	Chrysanthemum_morifolium_Ramatevm.model.scaffold_1004.19/Chrysanthemum_morifolium_Ramatevm.model.scaffold_1004.22/Chrysanthemum_morifolium_Ramatevm.model.scaffold_1005.266/Chrysanthemum_morifolium_Ramatevm.model.scaffold_1036.174/Chrysanthemum_morifolium_Ramatevm.model.scaffold_1042.300/Chrysanthemum_morifolium_Ramatevm.model.scaffold_1042.306/Chrysanthemum_morifolium_Ramatevm.model.scaffold_1070…	70
biological_process	GO:1902531	regulation of intracellular signal transduction	172/25545	176/27318	0.00936153	0.468512	0.465556	Chrysanthemum_morifolium_Ramatevm.model.scaffold_1012.188/Chrysanthemum_morifolium_Ramatevm.model.scaffold_10.183/Chrysanthemum_morifolium_Ramatevm.model.scaffold_10190.116/Chrysanthemum_morifolium_Ramatevm.model.scaffold_10246.194/Chrysanthemum_morifolium_Ramatevm.model.scaffold_1051.201/Chrysanthemum_morifolium_Ramatevm.model.scaffold_10513.160/Chrysanthemum_morifolium_Ramatevm.model.scaffold_1…	172
biological_process	GO:0046777	protein autophosphorylation	125/25545	127/27318	0.00950733	0.47034	0.467372	Chrysanthemum_morifolium_Ramatevm.model.scaffold_10119.51/Chrysanthemum_morifolium_Ramatevm.model.scaffold_10151.22/Chrysanthemum_morifolium_Ramatevm.model.scaffold_10246.194/Chrysanthemum_morifolium_Ramatevm.model.scaffold_1043.78/Chrysanthemum_morifolium_Ramatevm.model.scaffold_1069.280/Chrysanthemum_morifolium_Ramatevm.model.scaffold_108.10_evm.model.scaffold_108.11/Chrysanthemum_morifolium_Ra…	125
biological_process	GO:0044728	obsolete DNA methylation or demethylation	69/25545	69/27318	0.00969483	0.474165	0.471174	Chrysanthemum_morifolium_Ramatevm.model.scaffold_1012.3/Chrysanthemum_morifolium_Ramatevm.model.scaffold_10817.23/Chrysanthemum_morifolium_Ramatevm.model.scaffold_11263.202/Chrysanthemum_morifolium_Ramatevm.model.scaffold_1135.207/Chrysanthemum_morifolium_Ramatevm.model.scaffold_1147.217/Chrysanthemum_morifolium_Ramatevm.model.scaffold_1148.29/Chrysanthemum_morifolium_Ramatevm.model.scaffold_1154…	69
biological_process	GO:0009064	glutamine family amino acid metabolic process	67/25545	67/27318	0.0110911	0.530402	0.527056	Chrysanthemum_morifolium_Ramatevm.model.scaffold_10014.22/Chrysanthemum_morifolium_Ramatevm.model.scaffold_1047.121/Chrysanthemum_morifolium_Ramatevm.model.scaffold_11194.10/Chrysanthemum_morifolium_Ramatevm.model.scaffold_11243.4/Chrysanthemum_morifolium_Ramatevm.model.scaffold_11319.9/Chrysanthemum_morifolium_Ramatevm.model.scaffold_1138.124/Chrysanthemum_morifolium_Ramatevm.model.scaffold_1138…	67
biological_process	GO:0045814	negative regulation of gene expression, epigenetic	67/25545	67/27318	0.0110911	0.530402	0.527056	Chrysanthemum_morifolium_Ramatevm.model.scaffold_1012.3/Chrysanthemum_morifolium_Ramatevm.model.scaffold_1012.57/Chrysanthemum_morifolium_Ramatevm.model.scaffold_10201.15/Chrysanthemum_morifolium_Ramatevm.model.scaffold_1036.174/Chrysanthemum_morifolium_Ramatevm.model.scaffold_1056.169/Chrysanthemum_morifolium_Ramatevm.model.scaffold_10817.23/Chrysanthemum_morifolium_Ramatevm.model.scaffold_1099.…	67
biological_process	GO:0046903	secretion	121/25545	123/27318	0.0117576	0.556096	0.552587	Chrysanthemum_morifolium_Ramatevm.model.scaffold_1000.284/Chrysanthemum_morifolium_Ramatevm.model.scaffold_1005.12/Chrysanthemum_morifolium_Ramatevm.model.scaffold_10085.78/Chrysanthemum_morifolium_Ramatevm.model.scaffold_1008.68/Chrysanthemum_morifolium_Ramatevm.model.scaffold_1012.8/Chrysanthemum_morifolium_Ramatevm.model.scaffold_10154.33/Chrysanthemum_morifolium_Ramatevm.model.scaffold_1032.5…	121
biological_process	GO:0009411	response to UV	188/25545	193/27318	0.0121444	0.568145	0.56456	Chrysanthemum_morifolium_Ramatevm.model.scaffold_1005.15/Chrysanthemum_morifolium_Ramatevm.model.scaffold_1005.16/Chrysanthemum_morifolium_Ramatevm.model.scaffold_10124.134/Chrysanthemum_morifolium_Ramatevm.model.scaffold_10124.348/Chrysanthemum_morifolium_Ramatevm.model.scaffold_1017.236/Chrysanthemum_morifolium_Ramatevm.model.scaffold_10194.21/Chrysanthemum_morifolium_Ramatevm.model.scaffold_10…	188
molecular_function	GO:0032182	ubiquitin-like protein binding	65/25545	65/27318	0.0126884	0.580966	0.5773	Chrysanthemum_morifolium_Ramatevm.model.scaffold_10264.115/Chrysanthemum_morifolium_Ramatevm.model.scaffold_10346.69/Chrysanthemum_morifolium_Ramatevm.model.scaffold_11239.1/Chrysanthemum_morifolium_Ramatevm.model.scaffold_1132.3/Chrysanthemum_morifolium_Ramatevm.model.scaffold_113.301/Chrysanthemum_morifolium_Ramatevm.model.scaffold_1171.101/Chrysanthemum_morifolium_Ramatevm.model.scaffold_11779…	65
biological_process	GO:0055088	lipid homeostasis	65/25545	65/27318	0.0126884	0.580966	0.5773	Chrysanthemum_morifolium_Ramatevm.model.scaffold_100.146/Chrysanthemum_morifolium_Ramatevm.model.scaffold_1008.285/Chrysanthemum_morifolium_Ramatevm.model.scaffold_1013.79/Chrysanthemum_morifolium_Ramatevm.model.scaffold_10190.5/Chrysanthemum_morifolium_Ramatevm.model.scaffold_10293.2/Chrysanthemum_morifolium_Ramatevm.model.scaffold_1097.68/Chrysanthemum_morifolium_Ramatevm.model.scaffold_1116.53…	65
molecular_function	GO:0016836	hydro-lyase activity	64/25545	64/27318	0.0135713	0.61485	0.61097	Chrysanthemum_morifolium_Ramatevm.model.scaffold_10601.72/Chrysanthemum_morifolium_Ramatevm.model.scaffold_10615.55/Chrysanthemum_morifolium_Ramatevm.model.scaffold_10712.50/Chrysanthemum_morifolium_Ramatevm.model.scaffold_1081.32/Chrysanthemum_morifolium_Ramatevm.model.scaffold_10841.1/Chrysanthemum_morifolium_Ramatevm.model.scaffold_1096.167/Chrysanthemum_morifolium_Ramatevm.model.scaffold_1096…	64
biological_process	GO:0032940	secretion by cell	118/25545	120/27318	0.0137732	0.617498	0.613602	Chrysanthemum_morifolium_Ramatevm.model.scaffold_1000.284/Chrysanthemum_morifolium_Ramatevm.model.scaffold_1005.12/Chrysanthemum_morifolium_Ramatevm.model.scaffold_10085.78/Chrysanthemum_morifolium_Ramatevm.model.scaffold_1008.68/Chrysanthemum_morifolium_Ramatevm.model.scaffold_1012.8/Chrysanthemum_morifolium_Ramatevm.model.scaffold_10154.33/Chrysanthemum_morifolium_Ramatevm.model.scaffold_1032.5…	118
molecular_function	GO:1901505	carbohydrate derivative transmembrane transporter activity	63/25545	63/27318	0.0145155	0.624971	0.621027	Chrysanthemum_morifolium_Ramatevm.model.scaffold_1011.123/Chrysanthemum_morifolium_Ramatevm.model.scaffold_10124.130/Chrysanthemum_morifolium_Ramatevm.model.scaffold_1019.284.1/Chrysanthemum_morifolium_Ramatevm.model.scaffold_1027.165/Chrysanthemum_morifolium_Ramatevm.model.scaffold_1046.394/Chrysanthemum_morifolium_Ramatevm.model.scaffold_11299.83/Chrysanthemum_morifolium_Ramatevm.model.scaffold…	63
biological_process	GO:0045892	negative regulation of DNA-templated transcription	245/25545	253/27318	0.0145296	0.624971	0.621027	Chrysanthemum_morifolium_Ramatevm.model.scaffold_10008.10/Chrysanthemum_morifolium_Ramatevm.model.scaffold_10095.1/Chrysanthemum_morifolium_Ramatevm.model.scaffold_1012.188/Chrysanthemum_morifolium_Ramatevm.model.scaffold_1012.3/Chrysanthemum_morifolium_Ramatevm.model.scaffold_1012.4/Chrysanthemum_morifolium_Ramatevm.model.scaffold_10165.19/Chrysanthemum_morifolium_Ramatevm.model.scaffold_10201.1…	245
biological_process	GO:0010228	vegetative to reproductive phase transition of meristem	162/25545	166/27318	0.0148463	0.624971	0.621027	Chrysanthemum_morifolium_Ramatevm.model.scaffold_1004.19/Chrysanthemum_morifolium_Ramatevm.model.scaffold_1005.266/Chrysanthemum_morifolium_Ramatevm.model.scaffold_10111.39/Chrysanthemum_morifolium_Ramatevm.model.scaffold_1016.69/Chrysanthemum_morifolium_Ramatevm.model.scaffold_1019.92/Chrysanthemum_morifolium_Ramatevm.model.scaffold_10201.15/Chrysanthemum_morifolium_Ramatevm.model.scaffold_1032.…	162
biological_process	GO:0016052	carbohydrate catabolic process	183/25545	188/27318	0.0150866	0.624971	0.621027	Chrysanthemum_morifolium_Ramatevm.model.scaffold_10012.84/Chrysanthemum_morifolium_Ramatevm.model.scaffold_10119.51/Chrysanthemum_morifolium_Ramatevm.model.scaffold_1016.143/Chrysanthemum_morifolium_Ramatevm.model.scaffold_10165.243/Chrysanthemum_morifolium_Ramatevm.model.scaffold_10226.3.1/Chrysanthemum_morifolium_Ramatevm.model.scaffold_10346.70/Chrysanthemum_morifolium_Ramatevm.model.scaffold_…	183
cellular_component	GO:0005770	late endosome	91/25545	92/27318	0.0152733	0.624971	0.621027	Chrysanthemum_morifolium_Ramatevm.model.scaffold_10037.35/Chrysanthemum_morifolium_Ramatevm.model.scaffold_10084.3/Chrysanthemum_morifolium_Ramatevm.model.scaffold_10104.36_evm.model.scaffold_10104.23/Chrysanthemum_morifolium_Ramatevm.model.scaffold_102.113/Chrysanthemum_morifolium_Ramatevm.model.scaffold_10264.122.1/Chrysanthemum_morifolium_Ramatevm.model.scaffold_1028.141/Chrysanthemum_morifoli…	91
biological_process	GO:0010224	response to UV-B	91/25545	92/27318	0.0152733	0.624971	0.621027	Chrysanthemum_morifolium_Ramatevm.model.scaffold_10346.69/Chrysanthemum_morifolium_Ramatevm.model.scaffold_1045.13/Chrysanthemum_morifolium_Ramatevm.model.scaffold_1050.206/Chrysanthemum_morifolium_Ramatevm.model.scaffold_113.229/Chrysanthemum_morifolium_Ramatevm.model.scaffold_1144.7/Chrysanthemum_morifolium_Ramatevm.model.scaffold_1182.163/Chrysanthemum_morifolium_Ramatevm.model.scaffold_118.57…	91
molecular_function	GO:0019199	transmembrane receptor protein kinase activity	91/25545	92/27318	0.0152733	0.624971	0.621027	Chrysanthemum_morifolium_Ramatevm.model.scaffold_1000.71/Chrysanthemum_morifolium_Ramatevm.model.scaffold_1000.72/Chrysanthemum_morifolium_Ramatevm.model.scaffold_1016.15/Chrysanthemum_morifolium_Ramatevm.model.scaffold_1047.326/Chrysanthemum_morifolium_Ramatevm.model.scaffold_10633.188/Chrysanthemum_morifolium_Ramatevm.model.scaffold_108.10_evm.model.scaffold_108.11/Chrysanthemum_morifolium_Rama…	91
molecular_function	GO:0005096	GTPase activator activity	62/25545	62/27318	0.0155255	0.624971	0.621027	Chrysanthemum_morifolium_Ramatevm.model.scaffold_10190.89/Chrysanthemum_morifolium_Ramatevm.model.scaffold_10498.27/Chrysanthemum_morifolium_Ramatevm.model.scaffold_1071.135/Chrysanthemum_morifolium_Ramatevm.model.scaffold_10817.189/Chrysanthemum_morifolium_Ramatevm.model.scaffold_116.164/Chrysanthemum_morifolium_Ramatevm.model.scaffold_1341.90/Chrysanthemum_morifolium_Ramatevm.model.scaffold_136…	62
molecular_function	GO:0016410	N-acyltransferase activity	62/25545	62/27318	0.0155255	0.624971	0.621027	Chrysanthemum_morifolium_Ramatevm.model.scaffold_10111.7/Chrysanthemum_morifolium_Ramatevm.model.scaffold_10143.3/Chrysanthemum_morifolium_Ramatevm.model.scaffold_10264.296/Chrysanthemum_morifolium_Ramatevm.model.scaffold_1051.104/Chrysanthemum_morifolium_Ramatevm.model.scaffold_1102.113/Chrysanthemum_morifolium_Ramatevm.model.scaffold_1115.191/Chrysanthemum_morifolium_Ramatevm.model.scaffold_112…	62
molecular_function	GO:0003724	RNA helicase activity	161/25545	165/27318	0.0155371	0.624971	0.621027	Chrysanthemum_morifolium_Ramatevm.model.scaffold_10008.58/Chrysanthemum_morifolium_Ramatevm.model.scaffold_1005.112/Chrysanthemum_morifolium_Ramatevm.model.scaffold_1008.514/Chrysanthemum_morifolium_Ramatevm.model.scaffold_10124.134/Chrysanthemum_morifolium_Ramatevm.model.scaffold_1012.56/Chrysanthemum_morifolium_Ramatevm.model.scaffold_10.183/Chrysanthemum_morifolium_Ramatevm.model.scaffold_1021…	161
biological_process	GO:0060341	regulation of cellular localization	115/25545	117/27318	0.0161184	0.639534	0.635498	Chrysanthemum_morifolium_Ramatevm.model.scaffold_10165.242/Chrysanthemum_morifolium_Ramatevm.model.scaffold_10264.448/Chrysanthemum_morifolium_Ramatevm.model.scaffold_10269.107/Chrysanthemum_morifolium_Ramatevm.model.scaffold_10513.160/Chrysanthemum_morifolium_Ramatevm.model.scaffold_10513.174/Chrysanthemum_morifolium_Ramatevm.model.scaffold_1060.11/Chrysanthemum_morifolium_Ramatevm.model.scaffol…	115
biological_process	GO:0009890	negative regulation of biosynthetic process	429/25545	447/27318	0.0161964	0.639534	0.635498	Chrysanthemum_morifolium_Ramatevm.model.scaffold_10008.10/Chrysanthemum_morifolium_Ramatevm.model.scaffold_10036.104/Chrysanthemum_morifolium_Ramatevm.model.scaffold_10095.1/Chrysanthemum_morifolium_Ramatevm.model.scaffold_1012.188/Chrysanthemum_morifolium_Ramatevm.model.scaffold_1012.3/Chrysanthemum_morifolium_Ramatevm.model.scaffold_1012.4/Chrysanthemum_morifolium_Ramatevm.model.scaffold_10163.…	429
molecular_function	GO:0015293	symporter activity	61/25545	61/27318	0.0166056	0.649733	0.645633	Chrysanthemum_morifolium_Ramatevm.model.scaffold_1016.16/Chrysanthemum_morifolium_Ramatevm.model.scaffold_1016.31/Chrysanthemum_morifolium_Ramatevm.model.scaffold_1026.113/Chrysanthemum_morifolium_Ramatevm.model.scaffold_10628.24/Chrysanthemum_morifolium_Ramatevm.model.scaffold_11005.116/Chrysanthemum_morifolium_Ramatevm.model.scaffold_1118.96/Chrysanthemum_morifolium_Ramatevm.model.scaffold_1146…	61
biological_process	GO:0043543	protein acylation	114/25545	116/27318	0.0169818	0.654675	0.650544	Chrysanthemum_morifolium_Ramatevm.model.scaffold_10111.7/Chrysanthemum_morifolium_Ramatevm.model.scaffold_10143.3/Chrysanthemum_morifolium_Ramatevm.model.scaffold_10190.109/Chrysanthemum_morifolium_Ramatevm.model.scaffold_103.104/Chrysanthemum_morifolium_Ramatevm.model.scaffold_10346.160/Chrysanthemum_morifolium_Ramatevm.model.scaffold_1049.8/Chrysanthemum_morifolium_Ramatevm.model.scaffold_10507…	114
molecular_function	GO:0008186	ATP-dependent activity, acting on RNA	158/25545	162/27318	0.0177957	0.658783	0.654626	Chrysanthemum_morifolium_Ramatevm.model.scaffold_10008.58/Chrysanthemum_morifolium_Ramatevm.model.scaffold_1005.112/Chrysanthemum_morifolium_Ramatevm.model.scaffold_1008.514/Chrysanthemum_morifolium_Ramatevm.model.scaffold_10124.134/Chrysanthemum_morifolium_Ramatevm.model.scaffold_1012.56/Chrysanthemum_morifolium_Ramatevm.model.scaffold_10.183/Chrysanthemum_morifolium_Ramatevm.model.scaffold_1021…	158
biological_process	GO:0006473	protein acetylation	113/25545	115/27318	0.0178894	0.658783	0.654626	Chrysanthemum_morifolium_Ramatevm.model.scaffold_10111.7/Chrysanthemum_morifolium_Ramatevm.model.scaffold_10143.3/Chrysanthemum_morifolium_Ramatevm.model.scaffold_10190.109/Chrysanthemum_morifolium_Ramatevm.model.scaffold_103.104/Chrysanthemum_morifolium_Ramatevm.model.scaffold_10346.160/Chrysanthemum_morifolium_Ramatevm.model.scaffold_1049.8/Chrysanthemum_morifolium_Ramatevm.model.scaffold_10507…	113
biological_process	GO:0031348	negative regulation of defense response	113/25545	115/27318	0.0178894	0.658783	0.654626	Chrysanthemum_morifolium_Ramatevm.model.scaffold_1021.186/Chrysanthemum_morifolium_Ramatevm.model.scaffold_10558.42/Chrysanthemum_morifolium_Ramatevm.model.scaffold_10589.2/Chrysanthemum_morifolium_Ramatevm.model.scaffold_10589.4/Chrysanthemum_morifolium_Ramatevm.model.scaffold_1074.232/Chrysanthemum_morifolium_Ramatevm.model.scaffold_1080.68/Chrysanthemum_morifolium_Ramatevm.model.scaffold_1082.…	113
biological_process	GO:0051094	positive regulation of developmental process	179/25545	184/27318	0.0179084	0.658783	0.654626	Chrysanthemum_morifolium_Ramatevm.model.scaffold_1005.266/Chrysanthemum_morifolium_Ramatevm.model.scaffold_10111.39/Chrysanthemum_morifolium_Ramatevm.model.scaffold_1021.123/Chrysanthemum_morifolium_Ramatevm.model.scaffold_10264.448/Chrysanthemum_morifolium_Ramatevm.model.scaffold_10269.107/Chrysanthemum_morifolium_Ramatevm.model.scaffold_10349.3/Chrysanthemum_morifolium_Ramatevm.model.scaffold_1…	179
molecular_function	GO:0043130	ubiquitin binding	59/25545	59/27318	0.0189965	0.687065	0.68273	Chrysanthemum_morifolium_Ramatevm.model.scaffold_10264.115/Chrysanthemum_morifolium_Ramatevm.model.scaffold_11239.1/Chrysanthemum_morifolium_Ramatevm.model.scaffold_1132.3/Chrysanthemum_morifolium_Ramatevm.model.scaffold_113.301/Chrysanthemum_morifolium_Ramatevm.model.scaffold_1171.101/Chrysanthemum_morifolium_Ramatevm.model.scaffold_11779.54/Chrysanthemum_morifolium_Ramatevm.model.scaffold_1267.…	59
molecular_function	GO:0051119	sugar transmembrane transporter activity	59/25545	59/27318	0.0189965	0.687065	0.68273	Chrysanthemum_morifolium_Ramatevm.model.scaffold_1016.16/Chrysanthemum_morifolium_Ramatevm.model.scaffold_1016.31/Chrysanthemum_morifolium_Ramatevm.model.scaffold_1017.414/Chrysanthemum_morifolium_Ramatevm.model.scaffold_10628.24/Chrysanthemum_morifolium_Ramatevm.model.scaffold_1135.134/Chrysanthemum_morifolium_Ramatevm.model.scaffold_1146.117/Chrysanthemum_morifolium_Ramatevm.model.scaffold_1187…	59
biological_process	GO:2000280	regulation of root development	87/25545	88/27318	0.0192394	0.690055	0.685701	Chrysanthemum_morifolium_Ramatevm.model.scaffold_1017.267/Chrysanthemum_morifolium_Ramatevm.model.scaffold_10246.194/Chrysanthemum_morifolium_Ramatevm.model.scaffold_1051.77/Chrysanthemum_morifolium_Ramatevm.model.scaffold_1082.169/Chrysanthemum_morifolium_Ramatevm.model.scaffold_1089.51/Chrysanthemum_morifolium_Ramatevm.model.scaffold_110.134/Chrysanthemum_morifolium_Ramatevm.model.scaffold_1134…	87
biological_process	GO:0098662	inorganic cation transmembrane transport	177/25545	182/27318	0.0194973	0.693524	0.689148	Chrysanthemum_morifolium_Ramatevm.model.scaffold_1008.139/Chrysanthemum_morifolium_Ramatevm.model.scaffold_1016.16/Chrysanthemum_morifolium_Ramatevm.model.scaffold_1016.31/Chrysanthemum_morifolium_Ramatevm.model.scaffold_102.125/Chrysanthemum_morifolium_Ramatevm.model.scaffold_1026.113/Chrysanthemum_morifolium_Ramatevm.model.scaffold_103.106/Chrysanthemum_morifolium_Ramatevm.model.scaffold_10346.…	177
biological_process	GO:0018208	peptidyl-proline modification	111/25545	113/27318	0.0198457	0.700131	0.695713	Chrysanthemum_morifolium_Ramatevm.model.scaffold_10085.78/Chrysanthemum_morifolium_Ramatevm.model.scaffold_10124.223/Chrysanthemum_morifolium_Ramatevm.model.scaffold_10191.51/Chrysanthemum_morifolium_Ramatevm.model.scaffold_1020.195/Chrysanthemum_morifolium_Ramatevm.model.scaffold_10274.43/Chrysanthemum_morifolium_Ramatevm.model.scaffold_10472.53/Chrysanthemum_morifolium_Ramatevm.model.scaffold_1…	111
cellular_component	GO:0008023	transcription elongation factor complex	58/25545	58/27318	0.0203179	0.705229	0.700779	Chrysanthemum_morifolium_Ramatevm.model.scaffold_10111.39/Chrysanthemum_morifolium_Ramatevm.model.scaffold_1012.3/Chrysanthemum_morifolium_Ramatevm.model.scaffold_10564.3/Chrysanthemum_morifolium_Ramatevm.model.scaffold_10604.36/Chrysanthemum_morifolium_Ramatevm.model.scaffold_10817.23/Chrysanthemum_morifolium_Ramatevm.model.scaffold_1087.62/Chrysanthemum_morifolium_Ramatevm.model.scaffold_1108.8…	58
cellular_component	GO:0042644	chloroplast nucleoid	58/25545	58/27318	0.0203179	0.705229	0.700779	Chrysanthemum_morifolium_Ramatevm.model.scaffold_10085.80/Chrysanthemum_morifolium_Ramatevm.model.scaffold_10154.101/Chrysanthemum_morifolium_Ramatevm.model.scaffold_10633.129/Chrysanthemum_morifolium_Ramatevm.model.scaffold_10712.48/Chrysanthemum_morifolium_Ramatevm.model.scaffold_1094.110/Chrysanthemum_morifolium_Ramatevm.model.scaffold_11081.161/Chrysanthemum_morifolium_Ramatevm.model.scaffold…	58
cellular_component	GO:0031966	mitochondrial membrane	348/25545	362/27318	0.0209104	0.708572	0.704101	Chrysanthemum_morifolium_Ramatevm.model.scaffold_1002.70/Chrysanthemum_morifolium_Ramatevm.model.scaffold_1007.113/Chrysanthemum_morifolium_Ramatevm.model.scaffold_10071.73/Chrysanthemum_morifolium_Ramatevm.model.scaffold_1011.123/Chrysanthemum_morifolium_Ramatevm.model.scaffold_10124.130/Chrysanthemum_morifolium_Ramatevm.model.scaffold_10143.41/Chrysanthemum_morifolium_Ramatevm.model.scaffold_10…	348
biological_process	GO:0048580	regulation of post-embryonic development	366/25545	381/27318	0.0210398	0.708572	0.704101	Chrysanthemum_morifolium_Ramatevm.model.scaffold_1004.22/Chrysanthemum_morifolium_Ramatevm.model.scaffold_1005.266/Chrysanthemum_morifolium_Ramatevm.model.scaffold_10111.39/Chrysanthemum_morifolium_Ramatevm.model.scaffold_1012.247/Chrysanthemum_morifolium_Ramatevm.model.scaffold_1012.57/Chrysanthemum_morifolium_Ramatevm.model.scaffold_10165.19/Chrysanthemum_morifolium_Ramatevm.model.scaffold_1016…	366
biological_process	GO:0021700	developmental maturation	175/25545	180/27318	0.0212168	0.708572	0.704101	Chrysanthemum_morifolium_Ramatevm.model.scaffold_101.1/Chrysanthemum_morifolium_Ramatevm.model.scaffold_101.20/Chrysanthemum_morifolium_Ramatevm.model.scaffold_1016.124/Chrysanthemum_morifolium_Ramatevm.model.scaffold_10217.38/Chrysanthemum_morifolium_Ramatevm.model.scaffold_10274.43/Chrysanthemum_morifolium_Ramatevm.model.scaffold_10274.74/Chrysanthemum_morifolium_Ramatevm.model.scaffold_10346.2…	175
cellular_component	GO:0000785	chromatin	215/25545	222/27318	0.021475	0.708572	0.704101	Chrysanthemum_morifolium_Ramatevm.model.scaffold_1012.188/Chrysanthemum_morifolium_Ramatevm.model.scaffold_10124.291/Chrysanthemum_morifolium_Ramatevm.model.scaffold_10154.145/Chrysanthemum_morifolium_Ramatevm.model.scaffold_10190.109/Chrysanthemum_morifolium_Ramatevm.model.scaffold_10342.18/Chrysanthemum_morifolium_Ramatevm.model.scaffold_10346.160/Chrysanthemum_morifolium_Ramatevm.model.scaffol…	215
biological_process	GO:0009648	photoperiodism	85/25545	86/27318	0.021581	0.708572	0.704101	Chrysanthemum_morifolium_Ramatevm.model.scaffold_1005.266/Chrysanthemum_morifolium_Ramatevm.model.scaffold_1016.69/Chrysanthemum_morifolium_Ramatevm.model.scaffold_1019.92/Chrysanthemum_morifolium_Ramatevm.model.scaffold_1031.1/Chrysanthemum_morifolium_Ramatevm.model.scaffold_1032.6/Chrysanthemum_morifolium_Ramatevm.model.scaffold_1052.42/Chrysanthemum_morifolium_Ramatevm.model.scaffold_1058.14/C…	85
biological_process	GO:0051168	nuclear export	132/25545	135/27318	0.0216431	0.708572	0.704101	Chrysanthemum_morifolium_Ramatevm.model.scaffold_10013.9/Chrysanthemum_morifolium_Ramatevm.model.scaffold_10243.112/Chrysanthemum_morifolium_Ramatevm.model.scaffold_10284.31/Chrysanthemum_morifolium_Ramatevm.model.scaffold_1043.336/Chrysanthemum_morifolium_Ramatevm.model.scaffold_1054.7/Chrysanthemum_morifolium_Ramatevm.model.scaffold_1072.211/Chrysanthemum_morifolium_Ramatevm.model.scaffold_1122…	132
molecular_function	GO:0008080	N-acetyltransferase activity	57/25545	57/27318	0.0217313	0.708572	0.704101	Chrysanthemum_morifolium_Ramatevm.model.scaffold_10111.7/Chrysanthemum_morifolium_Ramatevm.model.scaffold_10143.3/Chrysanthemum_morifolium_Ramatevm.model.scaffold_1051.104/Chrysanthemum_morifolium_Ramatevm.model.scaffold_1102.113/Chrysanthemum_morifolium_Ramatevm.model.scaffold_1115.191/Chrysanthemum_morifolium_Ramatevm.model.scaffold_1124.50/Chrysanthemum_morifolium_Ramatevm.model.scaffold_11826…	57
molecular_function	GO:0016776	phosphotransferase activity, phosphate group as acceptor	57/25545	57/27318	0.0217313	0.708572	0.704101	Chrysanthemum_morifolium_Ramatevm.model.scaffold_10124.348/Chrysanthemum_morifolium_Ramatevm.model.scaffold_10154.145/Chrysanthemum_morifolium_Ramatevm.model.scaffold_1017.236/Chrysanthemum_morifolium_Ramatevm.model.scaffold_10264.120/Chrysanthemum_morifolium_Ramatevm.model.scaffold_1069.347/Chrysanthemum_morifolium_Ramatevm.model.scaffold_1082.274/Chrysanthemum_morifolium_Ramatevm.model.scaffold…	57
biological_process	GO:0048284	organelle fusion	109/25545	111/27318	0.0220052	0.712109	0.707616	Chrysanthemum_morifolium_Ramatevm.model.scaffold_1000.284/Chrysanthemum_morifolium_Ramatevm.model.scaffold_10037.35/Chrysanthemum_morifolium_Ramatevm.model.scaffold_1005.12/Chrysanthemum_morifolium_Ramatevm.model.scaffold_10084.3/Chrysanthemum_morifolium_Ramatevm.model.scaffold_1042.243/Chrysanthemum_morifolium_Ramatevm.model.scaffold_1082.216/Chrysanthemum_morifolium_Ramatevm.model.scaffold_1148…	109
biological_process	GO:2000113	obsolete negative regulation of cellular macromolecule biosynthetic process	363/25545	378/27318	0.0230287	0.714554	0.710045	Chrysanthemum_morifolium_Ramatevm.model.scaffold_10008.10/Chrysanthemum_morifolium_Ramatevm.model.scaffold_10036.104/Chrysanthemum_morifolium_Ramatevm.model.scaffold_10095.1/Chrysanthemum_morifolium_Ramatevm.model.scaffold_1012.188/Chrysanthemum_morifolium_Ramatevm.model.scaffold_1012.3/Chrysanthemum_morifolium_Ramatevm.model.scaffold_1012.4/Chrysanthemum_morifolium_Ramatevm.model.scaffold_10163.…	363
biological_process	GO:0044092	negative regulation of molecular function	173/25545	178/27318	0.0230763	0.714554	0.710045	Chrysanthemum_morifolium_Ramatevm.model.scaffold_10071.16/Chrysanthemum_morifolium_Ramatevm.model.scaffold_10163.20/Chrysanthemum_morifolium_Ramatevm.model.scaffold_10190.116/Chrysanthemum_morifolium_Ramatevm.model.scaffold_10201.15/Chrysanthemum_morifolium_Ramatevm.model.scaffold_1021.152/Chrysanthemum_morifolium_Ramatevm.model.scaffold_10243.61/Chrysanthemum_morifolium_Ramatevm.model.scaffold_1…	173
biological_process	GO:0006637	acyl-CoA metabolic process	56/25545	56/27318	0.0232429	0.714554	0.710045	Chrysanthemum_morifolium_Ramatevm.model.scaffold_1021.128/Chrysanthemum_morifolium_Ramatevm.model.scaffold_10264.278/Chrysanthemum_morifolium_Ramatevm.model.scaffold_1082.274/Chrysanthemum_morifolium_Ramatevm.model.scaffold_1082.284.2/Chrysanthemum_morifolium_Ramatevm.model.scaffold_11084.9/Chrysanthemum_morifolium_Ramatevm.model.scaffold_11367.13/Chrysanthemum_morifolium_Ramatevm.model.scaffold_…	56
molecular_function	GO:0015294	solute:monoatomic cation symporter activity	56/25545	56/27318	0.0232429	0.714554	0.710045	Chrysanthemum_morifolium_Ramatevm.model.scaffold_1016.16/Chrysanthemum_morifolium_Ramatevm.model.scaffold_1016.31/Chrysanthemum_morifolium_Ramatevm.model.scaffold_1026.113/Chrysanthemum_morifolium_Ramatevm.model.scaffold_10628.24/Chrysanthemum_morifolium_Ramatevm.model.scaffold_11005.116/Chrysanthemum_morifolium_Ramatevm.model.scaffold_1118.96/Chrysanthemum_morifolium_Ramatevm.model.scaffold_1146…	56
biological_process	GO:0032102	negative regulation of response to external stimulus	56/25545	56/27318	0.0232429	0.714554	0.710045	Chrysanthemum_morifolium_Ramatevm.model.scaffold_10165.149/Chrysanthemum_morifolium_Ramatevm.model.scaffold_1074.232/Chrysanthemum_morifolium_Ramatevm.model.scaffold_1080.68/Chrysanthemum_morifolium_Ramatevm.model.scaffold_10914.79/Chrysanthemum_morifolium_Ramatevm.model.scaffold_1112.30/Chrysanthemum_morifolium_Ramatevm.model.scaffold_1112.31/Chrysanthemum_morifolium_Ramatevm.model.scaffold_1182…	56
biological_process	GO:0035383	thioester metabolic process	56/25545	56/27318	0.0232429	0.714554	0.710045	Chrysanthemum_morifolium_Ramatevm.model.scaffold_1021.128/Chrysanthemum_morifolium_Ramatevm.model.scaffold_10264.278/Chrysanthemum_morifolium_Ramatevm.model.scaffold_1082.274/Chrysanthemum_morifolium_Ramatevm.model.scaffold_1082.284.2/Chrysanthemum_morifolium_Ramatevm.model.scaffold_11084.9/Chrysanthemum_morifolium_Ramatevm.model.scaffold_11367.13/Chrysanthemum_morifolium_Ramatevm.model.scaffold_…	56
biological_process	GO:0045324	late endosome to vacuole transport	56/25545	56/27318	0.0232429	0.714554	0.710045	Chrysanthemum_morifolium_Ramatevm.model.scaffold_1046.476/Chrysanthemum_morifolium_Ramatevm.model.scaffold_1138.203/Chrysanthemum_morifolium_Ramatevm.model.scaffold_1138.204/Chrysanthemum_morifolium_Ramatevm.model.scaffold_11475.55.1/Chrysanthemum_morifolium_Ramatevm.model.scaffold_11535.11/Chrysanthemum_morifolium_Ramatevm.model.scaffold_1165.113/Chrysanthemum_morifolium_Ramatevm.model.scaffold_…	56
biological_process	GO:0031327	obsolete negative regulation of cellular biosynthetic process	415/25545	433/27318	0.0241608	0.737505	0.732851	Chrysanthemum_morifolium_Ramatevm.model.scaffold_10008.10/Chrysanthemum_morifolium_Ramatevm.model.scaffold_10036.104/Chrysanthemum_morifolium_Ramatevm.model.scaffold_10095.1/Chrysanthemum_morifolium_Ramatevm.model.scaffold_1012.188/Chrysanthemum_morifolium_Ramatevm.model.scaffold_1012.3/Chrysanthemum_morifolium_Ramatevm.model.scaffold_1012.4/Chrysanthemum_morifolium_Ramatevm.model.scaffold_10163.…	415
biological_process	GO:0005984	disaccharide metabolic process	55/25545	55/27318	0.0248596	0.753229	0.748477	Chrysanthemum_morifolium_Ramatevm.model.scaffold_10349.3/Chrysanthemum_morifolium_Ramatevm.model.scaffold_1038.19/Chrysanthemum_morifolium_Ramatevm.model.scaffold_1072.15/Chrysanthemum_morifolium_Ramatevm.model.scaffold_10936.26/Chrysanthemum_morifolium_Ramatevm.model.scaffold_113.345/Chrysanthemum_morifolium_Ramatevm.model.scaffold_11933.76/Chrysanthemum_morifolium_Ramatevm.model.scaffold_1279.1…	55
biological_process	GO:0045934	negative regulation of nucleobase-containing compound metabolic process	396/25545	413/27318	0.025026	0.753229	0.748477	Chrysanthemum_morifolium_Ramatevm.model.scaffold_10008.10/Chrysanthemum_morifolium_Ramatevm.model.scaffold_10095.1/Chrysanthemum_morifolium_Ramatevm.model.scaffold_1012.188/Chrysanthemum_morifolium_Ramatevm.model.scaffold_1012.3/Chrysanthemum_morifolium_Ramatevm.model.scaffold_1012.4/Chrysanthemum_morifolium_Ramatevm.model.scaffold_10163.20/Chrysanthemum_morifolium_Ramatevm.model.scaffold_10165.1…	396
biological_process	GO:0048193	Golgi vesicle transport	150/25545	154/27318	0.0254156	0.759643	0.75485	Chrysanthemum_morifolium_Ramatevm.model.scaffold_1008.200/Chrysanthemum_morifolium_Ramatevm.model.scaffold_1012.8/Chrysanthemum_morifolium_Ramatevm.model.scaffold_1017.336/Chrysanthemum_morifolium_Ramatevm.model.scaffold_1036.206/Chrysanthemum_morifolium_Ramatevm.model.scaffold_1036.213/Chrysanthemum_morifolium_Ramatevm.model.scaffold_1046.283/Chrysanthemum_morifolium_Ramatevm.model.scaffold_1046…	150
biological_process	GO:0006475	internal protein amino acid acetylation	106/25545	108/27318	0.0256687	0.761918	0.75711	Chrysanthemum_morifolium_Ramatevm.model.scaffold_10111.7/Chrysanthemum_morifolium_Ramatevm.model.scaffold_10143.3/Chrysanthemum_morifolium_Ramatevm.model.scaffold_10190.109/Chrysanthemum_morifolium_Ramatevm.model.scaffold_103.104/Chrysanthemum_morifolium_Ramatevm.model.scaffold_10346.160/Chrysanthemum_morifolium_Ramatevm.model.scaffold_1049.8/Chrysanthemum_morifolium_Ramatevm.model.scaffold_10507…	106
biological_process	GO:0000041	transition metal ion transport	54/25545	54/27318	0.0265887	0.767406	0.762563	Chrysanthemum_morifolium_Ramatevm.model.scaffold_10416.17/Chrysanthemum_morifolium_Ramatevm.model.scaffold_1064.129/Chrysanthemum_morifolium_Ramatevm.model.scaffold_1064.317/Chrysanthemum_morifolium_Ramatevm.model.scaffold_1121.72/Chrysanthemum_morifolium_Ramatevm.model.scaffold_11239.9/Chrysanthemum_morifolium_Ramatevm.model.scaffold_11562.19/Chrysanthemum_morifolium_Ramatevm.model.scaffold_1170…	54
molecular_function	GO:0005506	iron ion binding	54/25545	54/27318	0.0265887	0.767406	0.762563	Chrysanthemum_morifolium_Ramatevm.model.scaffold_1051.105.1/Chrysanthemum_morifolium_Ramatevm.model.scaffold_11557.46/Chrysanthemum_morifolium_Ramatevm.model.scaffold_1189.199/Chrysanthemum_morifolium_Ramatevm.model.scaffold_1189.201/Chrysanthemum_morifolium_Ramatevm.model.scaffold_1189.203/Chrysanthemum_morifolium_Ramatevm.model.scaffold_12068.38/Chrysanthemum_morifolium_Ramatevm.model.scaffold_…	54
biological_process	GO:0051090	regulation of DNA-binding transcription factor activity	54/25545	54/27318	0.0265887	0.767406	0.762563	Chrysanthemum_morifolium_Ramatevm.model.scaffold_10.183/Chrysanthemum_morifolium_Ramatevm.model.scaffold_1021.152/Chrysanthemum_morifolium_Ramatevm.model.scaffold_11081.193/Chrysanthemum_morifolium_Ramatevm.model.scaffold_1129.14/Chrysanthemum_morifolium_Ramatevm.model.scaffold_118.585/Chrysanthemum_morifolium_Ramatevm.model.scaffold_1217.136/Chrysanthemum_morifolium_Ramatevm.model.scaffold_1264.…	54
biological_process	GO:0007178	cell surface receptor protein serine/threonine kinase signaling pathway	81/25545	82/27318	0.0271201	0.767406	0.762563	Chrysanthemum_morifolium_Ramatevm.model.scaffold_1000.71/Chrysanthemum_morifolium_Ramatevm.model.scaffold_1000.72/Chrysanthemum_morifolium_Ramatevm.model.scaffold_1016.15/Chrysanthemum_morifolium_Ramatevm.model.scaffold_1047.326/Chrysanthemum_morifolium_Ramatevm.model.scaffold_10633.188/Chrysanthemum_morifolium_Ramatevm.model.scaffold_108.10_evm.model.scaffold_108.11/Chrysanthemum_morifolium_Rama…	81
biological_process	GO:0036293	response to decreased oxygen levels	81/25545	82/27318	0.0271201	0.767406	0.762563	Chrysanthemum_morifolium_Ramatevm.model.scaffold_1011.125/Chrysanthemum_morifolium_Ramatevm.model.scaffold_1011.129/Chrysanthemum_morifolium_Ramatevm.model.scaffold_1011.132/Chrysanthemum_morifolium_Ramatevm.model.scaffold_1011.138/Chrysanthemum_morifolium_Ramatevm.model.scaffold_102.123/Chrysanthemum_morifolium_Ramatevm.model.scaffold_1021.248/Chrysanthemum_morifolium_Ramatevm.model.scaffold_102…	81
biological_process	GO:0071365	cellular response to auxin stimulus	81/25545	82/27318	0.0271201	0.767406	0.762563	Chrysanthemum_morifolium_Ramatevm.model.scaffold_10124.348/Chrysanthemum_morifolium_Ramatevm.model.scaffold_1017.236/Chrysanthemum_morifolium_Ramatevm.model.scaffold_10264.120/Chrysanthemum_morifolium_Ramatevm.model.scaffold_10274.74/Chrysanthemum_morifolium_Ramatevm.model.scaffold_10282.52/Chrysanthemum_morifolium_Ramatevm.model.scaffold_10328.67/Chrysanthemum_morifolium_Ramatevm.model.scaffold_…	81
biological_process	GO:0051253	negative regulation of RNA metabolic process	303/25545	315/27318	0.0272026	0.767406	0.762563	Chrysanthemum_morifolium_Ramatevm.model.scaffold_10008.10/Chrysanthemum_morifolium_Ramatevm.model.scaffold_10095.1/Chrysanthemum_morifolium_Ramatevm.model.scaffold_1012.188/Chrysanthemum_morifolium_Ramatevm.model.scaffold_1012.3/Chrysanthemum_morifolium_Ramatevm.model.scaffold_1012.4/Chrysanthemum_morifolium_Ramatevm.model.scaffold_10165.19/Chrysanthemum_morifolium_Ramatevm.model.scaffold_1017.38…	303
cellular_component	GO:0030684	preribosome	127/25545	130/27318	0.0274066	0.767406	0.762563	Chrysanthemum_morifolium_Ramatevm.model.scaffold_10013.9/Chrysanthemum_morifolium_Ramatevm.model.scaffold_10014.23/Chrysanthemum_morifolium_Ramatevm.model.scaffold_1008.6/Chrysanthemum_morifolium_Ramatevm.model.scaffold_1010.63/Chrysanthemum_morifolium_Ramatevm.model.scaffold_1017.303/Chrysanthemum_morifolium_Ramatevm.model.scaffold_1036.164.2/Chrysanthemum_morifolium_Ramatevm.model.scaffold_1066…	127
cellular_component	GO:0005795	Golgi stack	53/25545	53/27318	0.028438	0.767406	0.762563	Chrysanthemum_morifolium_Ramatevm.model.scaffold_1008.70/Chrysanthemum_morifolium_Ramatevm.model.scaffold_10243.124/Chrysanthemum_morifolium_Ramatevm.model.scaffold_1027.36/Chrysanthemum_morifolium_Ramatevm.model.scaffold_10346.120/Chrysanthemum_morifolium_Ramatevm.model.scaffold_1036.206/Chrysanthemum_morifolium_Ramatevm.model.scaffold_1036.213/Chrysanthemum_morifolium_Ramatevm.model.scaffold_10…	53
biological_process	GO:0010431	seed maturation	53/25545	53/27318	0.028438	0.767406	0.762563	Chrysanthemum_morifolium_Ramatevm.model.scaffold_1016.124/Chrysanthemum_morifolium_Ramatevm.model.scaffold_10349.3/Chrysanthemum_morifolium_Ramatevm.model.scaffold_1038.19/Chrysanthemum_morifolium_Ramatevm.model.scaffold_104.73/Chrysanthemum_morifolium_Ramatevm.model.scaffold_1069.245/Chrysanthemum_morifolium_Ramatevm.model.scaffold_1072.15/Chrysanthemum_morifolium_Ramatevm.model.scaffold_1096.52…	53
biological_process	GO:0016482	cytosolic transport	53/25545	53/27318	0.028438	0.767406	0.762563	Chrysanthemum_morifolium_Ramatevm.model.scaffold_102.113/Chrysanthemum_morifolium_Ramatevm.model.scaffold_10217.103/Chrysanthemum_morifolium_Ramatevm.model.scaffold_1046.193/Chrysanthemum_morifolium_Ramatevm.model.scaffold_11125.31/Chrysanthemum_morifolium_Ramatevm.model.scaffold_11433.62/Chrysanthemum_morifolium_Ramatevm.model.scaffold_1148.28/Chrysanthemum_morifolium_Ramatevm.model.scaffold_117…	53
biological_process	GO:0033157	regulation of intracellular protein transport	53/25545	53/27318	0.028438	0.767406	0.762563	Chrysanthemum_morifolium_Ramatevm.model.scaffold_10513.160/Chrysanthemum_morifolium_Ramatevm.model.scaffold_10513.174/Chrysanthemum_morifolium_Ramatevm.model.scaffold_1060.11/Chrysanthemum_morifolium_Ramatevm.model.scaffold_1065.115/Chrysanthemum_morifolium_Ramatevm.model.scaffold_1074.51_evm.model.scaffold_1074.50/Chrysanthemum_morifolium_Ramatevm.model.scaffold_12245.58/Chrysanthemum_morifolium…	53
molecular_function	GO:0004675	transmembrane receptor protein serine/threonine kinase activity	80/25545	81/27318	0.0287064	0.767406	0.762563	Chrysanthemum_morifolium_Ramatevm.model.scaffold_1000.71/Chrysanthemum_morifolium_Ramatevm.model.scaffold_1000.72/Chrysanthemum_morifolium_Ramatevm.model.scaffold_1016.15/Chrysanthemum_morifolium_Ramatevm.model.scaffold_1047.326/Chrysanthemum_morifolium_Ramatevm.model.scaffold_10633.188/Chrysanthemum_morifolium_Ramatevm.model.scaffold_108.10_evm.model.scaffold_108.11/Chrysanthemum_morifolium_Rama…	80
biological_process	GO:0031400	negative regulation of protein modification process	80/25545	81/27318	0.0287064	0.767406	0.762563	Chrysanthemum_morifolium_Ramatevm.model.scaffold_10071.16/Chrysanthemum_morifolium_Ramatevm.model.scaffold_1012.188/Chrysanthemum_morifolium_Ramatevm.model.scaffold_10190.116/Chrysanthemum_morifolium_Ramatevm.model.scaffold_10264.448/Chrysanthemum_morifolium_Ramatevm.model.scaffold_10274.61/Chrysanthemum_morifolium_Ramatevm.model.scaffold_10274.62/Chrysanthemum_morifolium_Ramatevm.model.scaffold_…	80
biological_process	GO:0072665	protein localization to vacuole	80/25545	81/27318	0.0287064	0.767406	0.762563	Chrysanthemum_morifolium_Ramatevm.model.scaffold_1000.284/Chrysanthemum_morifolium_Ramatevm.model.scaffold_10071.40/Chrysanthemum_morifolium_Ramatevm.model.scaffold_102.113/Chrysanthemum_morifolium_Ramatevm.model.scaffold_10217.103/Chrysanthemum_morifolium_Ramatevm.model.scaffold_1046.193/Chrysanthemum_morifolium_Ramatevm.model.scaffold_1046.476/Chrysanthemum_morifolium_Ramatevm.model.scaffold_11…	80
biological_process	GO:0072666	establishment of protein localization to vacuole	80/25545	81/27318	0.0287064	0.767406	0.762563	Chrysanthemum_morifolium_Ramatevm.model.scaffold_1000.284/Chrysanthemum_morifolium_Ramatevm.model.scaffold_10071.40/Chrysanthemum_morifolium_Ramatevm.model.scaffold_102.113/Chrysanthemum_morifolium_Ramatevm.model.scaffold_10217.103/Chrysanthemum_morifolium_Ramatevm.model.scaffold_1046.193/Chrysanthemum_morifolium_Ramatevm.model.scaffold_1046.476/Chrysanthemum_morifolium_Ramatevm.model.scaffold_11…	80
biological_process	GO:0051240	positive regulation of multicellular organismal process	167/25545	172/27318	0.0295992	0.770057	0.765198	Chrysanthemum_morifolium_Ramatevm.model.scaffold_1005.266/Chrysanthemum_morifolium_Ramatevm.model.scaffold_10111.39/Chrysanthemum_morifolium_Ramatevm.model.scaffold_10.183/Chrysanthemum_morifolium_Ramatevm.model.scaffold_1021.123/Chrysanthemum_morifolium_Ramatevm.model.scaffold_10264.122.1/Chrysanthemum_morifolium_Ramatevm.model.scaffold_10264.448/Chrysanthemum_morifolium_Ramatevm.model.scaffold_…	167
biological_process	GO:0006405	RNA export from nucleus	125/25545	128/27318	0.0300922	0.770057	0.765198	Chrysanthemum_morifolium_Ramatevm.model.scaffold_10013.9/Chrysanthemum_morifolium_Ramatevm.model.scaffold_10243.112/Chrysanthemum_morifolium_Ramatevm.model.scaffold_10284.31/Chrysanthemum_morifolium_Ramatevm.model.scaffold_1043.336/Chrysanthemum_morifolium_Ramatevm.model.scaffold_1054.7/Chrysanthemum_morifolium_Ramatevm.model.scaffold_1072.211/Chrysanthemum_morifolium_Ramatevm.model.scaffold_1122…	125
biological_process	GO:0007166	cell surface receptor signaling pathway	125/25545	128/27318	0.0300922	0.770057	0.765198	Chrysanthemum_morifolium_Ramatevm.model.scaffold_1000.71/Chrysanthemum_morifolium_Ramatevm.model.scaffold_1000.72/Chrysanthemum_morifolium_Ramatevm.model.scaffold_100.146/Chrysanthemum_morifolium_Ramatevm.model.scaffold_1016.15/Chrysanthemum_morifolium_Ramatevm.model.scaffold_1047.326/Chrysanthemum_morifolium_Ramatevm.model.scaffold_10592.38/Chrysanthemum_morifolium_Ramatevm.model.scaffold_10633.…	125
biological_process	GO:0001763	morphogenesis of a branching structure	52/25545	52/27318	0.0304158	0.770057	0.765198	Chrysanthemum_morifolium_Ramatevm.model.scaffold_1018.219/Chrysanthemum_morifolium_Ramatevm.model.scaffold_10472.80/Chrysanthemum_morifolium_Ramatevm.model.scaffold_10932.26/Chrysanthemum_morifolium_Ramatevm.model.scaffold_11321.71/Chrysanthemum_morifolium_Ramatevm.model.scaffold_1139.160/Chrysanthemum_morifolium_Ramatevm.model.scaffold_1160.120/Chrysanthemum_morifolium_Ramatevm.model.scaffold_11…	52
molecular_function	GO:0004601	peroxidase activity	52/25545	52/27318	0.0304158	0.770057	0.765198	Chrysanthemum_morifolium_Ramatevm.model.scaffold_1003.161/Chrysanthemum_morifolium_Ramatevm.model.scaffold_1081.71/Chrysanthemum_morifolium_Ramatevm.model.scaffold_1101.14/Chrysanthemum_morifolium_Ramatevm.model.scaffold_11225.91/Chrysanthemum_morifolium_Ramatevm.model.scaffold_1171.215/Chrysanthemum_morifolium_Ramatevm.model.scaffold_118.569/Chrysanthemum_morifolium_Ramatevm.model.scaffold_1248.…	52
biological_process	GO:0010223	secondary shoot formation	52/25545	52/27318	0.0304158	0.770057	0.765198	Chrysanthemum_morifolium_Ramatevm.model.scaffold_1018.219/Chrysanthemum_morifolium_Ramatevm.model.scaffold_10472.80/Chrysanthemum_morifolium_Ramatevm.model.scaffold_10932.26/Chrysanthemum_morifolium_Ramatevm.model.scaffold_11321.71/Chrysanthemum_morifolium_Ramatevm.model.scaffold_1139.160/Chrysanthemum_morifolium_Ramatevm.model.scaffold_1160.120/Chrysanthemum_morifolium_Ramatevm.model.scaffold_11…	52
biological_process	GO:0010346	shoot axis formation	52/25545	52/27318	0.0304158	0.770057	0.765198	Chrysanthemum_morifolium_Ramatevm.model.scaffold_1018.219/Chrysanthemum_morifolium_Ramatevm.model.scaffold_10472.80/Chrysanthemum_morifolium_Ramatevm.model.scaffold_10932.26/Chrysanthemum_morifolium_Ramatevm.model.scaffold_11321.71/Chrysanthemum_morifolium_Ramatevm.model.scaffold_1139.160/Chrysanthemum_morifolium_Ramatevm.model.scaffold_1160.120/Chrysanthemum_morifolium_Ramatevm.model.scaffold_11…	52
molecular_function	GO:0016684	oxidoreductase activity, acting on peroxide as acceptor	52/25545	52/27318	0.0304158	0.770057	0.765198	Chrysanthemum_morifolium_Ramatevm.model.scaffold_1003.161/Chrysanthemum_morifolium_Ramatevm.model.scaffold_1081.71/Chrysanthemum_morifolium_Ramatevm.model.scaffold_1101.14/Chrysanthemum_morifolium_Ramatevm.model.scaffold_11225.91/Chrysanthemum_morifolium_Ramatevm.model.scaffold_1171.215/Chrysanthemum_morifolium_Ramatevm.model.scaffold_118.569/Chrysanthemum_morifolium_Ramatevm.model.scaffold_1248.…	52
biological_process	GO:0043902	obsolete positive regulation of multi-organism process	52/25545	52/27318	0.0304158	0.770057	0.765198	Chrysanthemum_morifolium_Ramatevm.model.scaffold_10085.78/Chrysanthemum_morifolium_Ramatevm.model.scaffold_10349.3/Chrysanthemum_morifolium_Ramatevm.model.scaffold_1038.19/Chrysanthemum_morifolium_Ramatevm.model.scaffold_10513.236/Chrysanthemum_morifolium_Ramatevm.model.scaffold_1072.15/Chrysanthemum_morifolium_Ramatevm.model.scaffold_1089.131/Chrysanthemum_morifolium_Ramatevm.model.scaffold_1093…	52
biological_process	GO:0098657	import into cell	102/25545	104/27318	0.031461	0.7822	0.777265	Chrysanthemum_morifolium_Ramatevm.model.scaffold_10124.247/Chrysanthemum_morifolium_Ramatevm.model.scaffold_10154.33/Chrysanthemum_morifolium_Ramatevm.model.scaffold_1017.378/Chrysanthemum_morifolium_Ramatevm.model.scaffold_1060.11/Chrysanthemum_morifolium_Ramatevm.model.scaffold_1094.8/Chrysanthemum_morifolium_Ramatevm.model.scaffold_11005.95/Chrysanthemum_morifolium_Ramatevm.model.scaffold_1115…	102
biological_process	GO:0015711	organic anion transport	224/25545	232/27318	0.0315254	0.7822	0.777265	Chrysanthemum_morifolium_Ramatevm.model.scaffold_10012.236/Chrysanthemum_morifolium_Ramatevm.model.scaffold_10014.22/Chrysanthemum_morifolium_Ramatevm.model.scaffold_1002.70/Chrysanthemum_morifolium_Ramatevm.model.scaffold_10071.35/Chrysanthemum_morifolium_Ramatevm.model.scaffold_1011.123/Chrysanthemum_morifolium_Ramatevm.model.scaffold_10124.130/Chrysanthemum_morifolium_Ramatevm.model.scaffold_1…	224
biological_process	GO:0048509	regulation of meristem development	165/25545	170/27318	0.0321259	0.7822	0.777265	Chrysanthemum_morifolium_Ramatevm.model.scaffold_1005.266/Chrysanthemum_morifolium_Ramatevm.model.scaffold_1021.218/Chrysanthemum_morifolium_Ramatevm.model.scaffold_10246.194/Chrysanthemum_morifolium_Ramatevm.model.scaffold_1026.103/Chrysanthemum_morifolium_Ramatevm.model.scaffold_1053.10/Chrysanthemum_morifolium_Ramatevm.model.scaffold_1075.60/Chrysanthemum_morifolium_Ramatevm.model.scaffold_108…	165
biological_process	GO:0010029	regulation of seed germination	78/25545	79/27318	0.0321519	0.7822	0.777265	Chrysanthemum_morifolium_Ramatevm.model.scaffold_1012.247/Chrysanthemum_morifolium_Ramatevm.model.scaffold_10346.66/Chrysanthemum_morifolium_Ramatevm.model.scaffold_1046.566/Chrysanthemum_morifolium_Ramatevm.model.scaffold_104.73/Chrysanthemum_morifolium_Ramatevm.model.scaffold_1056.1/Chrysanthemum_morifolium_Ramatevm.model.scaffold_1074.104/Chrysanthemum_morifolium_Ramatevm.model.scaffold_10927.…	78
biological_process	GO:0051701	biological process involved in interaction with host	78/25545	79/27318	0.0321519	0.7822	0.777265	Chrysanthemum_morifolium_Ramatevm.model.scaffold_1004.22/Chrysanthemum_morifolium_Ramatevm.model.scaffold_1012.82/Chrysanthemum_morifolium_Ramatevm.model.scaffold_10163.5/Chrysanthemum_morifolium_Ramatevm.model.scaffold_1027.102/Chrysanthemum_morifolium_Ramatevm.model.scaffold_1036.174/Chrysanthemum_morifolium_Ramatevm.model.scaffold_1042.300/Chrysanthemum_morifolium_Ramatevm.model.scaffold_1056.…	78
biological_process	GO:1900140	regulation of seedling development	78/25545	79/27318	0.0321519	0.7822	0.777265	Chrysanthemum_morifolium_Ramatevm.model.scaffold_1012.247/Chrysanthemum_morifolium_Ramatevm.model.scaffold_10346.66/Chrysanthemum_morifolium_Ramatevm.model.scaffold_1046.566/Chrysanthemum_morifolium_Ramatevm.model.scaffold_104.73/Chrysanthemum_morifolium_Ramatevm.model.scaffold_1056.1/Chrysanthemum_morifolium_Ramatevm.model.scaffold_1074.104/Chrysanthemum_morifolium_Ramatevm.model.scaffold_10927.…	78
biological_process	GO:0006305	obsolete DNA alkylation	51/25545	51/27318	0.0325311	0.7822	0.777265	Chrysanthemum_morifolium_Ramatevm.model.scaffold_1012.3/Chrysanthemum_morifolium_Ramatevm.model.scaffold_10817.23/Chrysanthemum_morifolium_Ramatevm.model.scaffold_11263.202/Chrysanthemum_morifolium_Ramatevm.model.scaffold_1135.207/Chrysanthemum_morifolium_Ramatevm.model.scaffold_1148.29/Chrysanthemum_morifolium_Ramatevm.model.scaffold_11549.51/Chrysanthemum_morifolium_Ramatevm.model.scaffold_1170…	51
biological_process	GO:0006306	obsolete DNA methylation	51/25545	51/27318	0.0325311	0.7822	0.777265	Chrysanthemum_morifolium_Ramatevm.model.scaffold_1012.3/Chrysanthemum_morifolium_Ramatevm.model.scaffold_10817.23/Chrysanthemum_morifolium_Ramatevm.model.scaffold_11263.202/Chrysanthemum_morifolium_Ramatevm.model.scaffold_1135.207/Chrysanthemum_morifolium_Ramatevm.model.scaffold_1148.29/Chrysanthemum_morifolium_Ramatevm.model.scaffold_11549.51/Chrysanthemum_morifolium_Ramatevm.model.scaffold_1170…	51
biological_process	GO:0035967	cellular response to topologically incorrect protein	51/25545	51/27318	0.0325311	0.7822	0.777265	Chrysanthemum_morifolium_Ramatevm.model.scaffold_1011.125/Chrysanthemum_morifolium_Ramatevm.model.scaffold_1011.129/Chrysanthemum_morifolium_Ramatevm.model.scaffold_1011.132/Chrysanthemum_morifolium_Ramatevm.model.scaffold_1011.138/Chrysanthemum_morifolium_Ramatevm.model.scaffold_1020.79/Chrysanthemum_morifolium_Ramatevm.model.scaffold_10264.122.1/Chrysanthemum_morifolium_Ramatevm.model.scaffold_…	51
biological_process	GO:0051169	nuclear transport	184/25545	190/27318	0.0332161	0.788342	0.783368	Chrysanthemum_morifolium_Ramatevm.model.scaffold_10008.57/Chrysanthemum_morifolium_Ramatevm.model.scaffold_10013.9/Chrysanthemum_morifolium_Ramatevm.model.scaffold_1021.101.1/Chrysanthemum_morifolium_Ramatevm.model.scaffold_10243.112/Chrysanthemum_morifolium_Ramatevm.model.scaffold_10284.31/Chrysanthemum_morifolium_Ramatevm.model.scaffold_1038.2/Chrysanthemum_morifolium_Ramatevm.model.scaffold_10…	184
cellular_component	GO:0005768	endosome	438/25545	458/27318	0.0334259	0.788342	0.783368	Chrysanthemum_morifolium_Ramatevm.model.scaffold_1000.284/Chrysanthemum_morifolium_Ramatevm.model.scaffold_1000.71/Chrysanthemum_morifolium_Ramatevm.model.scaffold_1000.72/Chrysanthemum_morifolium_Ramatevm.model.scaffold_10037.35/Chrysanthemum_morifolium_Ramatevm.model.scaffold_1007.116/Chrysanthemum_morifolium_Ramatevm.model.scaffold_10084.3/Chrysanthemum_morifolium_Ramatevm.model.scaffold_10104…	438
biological_process	GO:0009914	hormone transport	77/25545	78/27318	0.0340208	0.788342	0.783368	Chrysanthemum_morifolium_Ramatevm.model.scaffold_10111.2/Chrysanthemum_morifolium_Ramatevm.model.scaffold_10274.74/Chrysanthemum_morifolium_Ramatevm.model.scaffold_1045.13/Chrysanthemum_morifolium_Ramatevm.model.scaffold_10513.370/Chrysanthemum_morifolium_Ramatevm.model.scaffold_1052.127/Chrysanthemum_morifolium_Ramatevm.model.scaffold_108.196/Chrysanthemum_morifolium_Ramatevm.model.scaffold_108.…	77
biological_process	GO:0060918	auxin transport	77/25545	78/27318	0.0340208	0.788342	0.783368	Chrysanthemum_morifolium_Ramatevm.model.scaffold_10111.2/Chrysanthemum_morifolium_Ramatevm.model.scaffold_10274.74/Chrysanthemum_morifolium_Ramatevm.model.scaffold_1045.13/Chrysanthemum_morifolium_Ramatevm.model.scaffold_10513.370/Chrysanthemum_morifolium_Ramatevm.model.scaffold_1052.127/Chrysanthemum_morifolium_Ramatevm.model.scaffold_108.196/Chrysanthemum_morifolium_Ramatevm.model.scaffold_108.…	77
biological_process	GO:0006913	nucleocytoplasmic transport	183/25545	189/27318	0.0345236	0.788342	0.783368	Chrysanthemum_morifolium_Ramatevm.model.scaffold_10008.57/Chrysanthemum_morifolium_Ramatevm.model.scaffold_10013.9/Chrysanthemum_morifolium_Ramatevm.model.scaffold_1021.101.1/Chrysanthemum_morifolium_Ramatevm.model.scaffold_10243.112/Chrysanthemum_morifolium_Ramatevm.model.scaffold_10284.31/Chrysanthemum_morifolium_Ramatevm.model.scaffold_1038.2/Chrysanthemum_morifolium_Ramatevm.model.scaffold_10…	183
molecular_function	GO:0042887	amide transmembrane transporter activity	50/25545	50/27318	0.0347934	0.788342	0.783368	Chrysanthemum_morifolium_Ramatevm.model.scaffold_1007.137/Chrysanthemum_morifolium_Ramatevm.model.scaffold_1017.300/Chrysanthemum_morifolium_Ramatevm.model.scaffold_1048.32/Chrysanthemum_morifolium_Ramatevm.model.scaffold_1135.56/Chrysanthemum_morifolium_Ramatevm.model.scaffold_1197.75/Chrysanthemum_morifolium_Ramatevm.model.scaffold_1197.85/Chrysanthemum_morifolium_Ramatevm.model.scaffold_1211.2…	50
cellular_component	GO:0098852	lytic vacuole membrane	50/25545	50/27318	0.0347934	0.788342	0.783368	Chrysanthemum_morifolium_Ramatevm.model.scaffold_10037.35/Chrysanthemum_morifolium_Ramatevm.model.scaffold_10084.3/Chrysanthemum_morifolium_Ramatevm.model.scaffold_10104.36_evm.model.scaffold_10104.23/Chrysanthemum_morifolium_Ramatevm.model.scaffold_102.125/Chrysanthemum_morifolium_Ramatevm.model.scaffold_1065.97/Chrysanthemum_morifolium_Ramatevm.model.scaffold_1097.354/Chrysanthemum_morifolium_R…	50
biological_process	GO:0009615	response to virus	100/25545	102/27318	0.0348013	0.788342	0.783368	Chrysanthemum_morifolium_Ramatevm.model.scaffold_1004.19/Chrysanthemum_morifolium_Ramatevm.model.scaffold_1004.22/Chrysanthemum_morifolium_Ramatevm.model.scaffold_1005.266/Chrysanthemum_morifolium_Ramatevm.model.scaffold_1027.102/Chrysanthemum_morifolium_Ramatevm.model.scaffold_1036.174/Chrysanthemum_morifolium_Ramatevm.model.scaffold_1042.300/Chrysanthemum_morifolium_Ramatevm.model.scaffold_1042…	100
biological_process	GO:0016573	obsolete histone acetylation	100/25545	102/27318	0.0348013	0.788342	0.783368	Chrysanthemum_morifolium_Ramatevm.model.scaffold_10111.7/Chrysanthemum_morifolium_Ramatevm.model.scaffold_10143.3/Chrysanthemum_morifolium_Ramatevm.model.scaffold_10190.109/Chrysanthemum_morifolium_Ramatevm.model.scaffold_103.104/Chrysanthemum_morifolium_Ramatevm.model.scaffold_10346.160/Chrysanthemum_morifolium_Ramatevm.model.scaffold_1049.8/Chrysanthemum_morifolium_Ramatevm.model.scaffold_10507…	100
biological_process	GO:0018393	internal peptidyl-lysine acetylation	100/25545	102/27318	0.0348013	0.788342	0.783368	Chrysanthemum_morifolium_Ramatevm.model.scaffold_10111.7/Chrysanthemum_morifolium_Ramatevm.model.scaffold_10143.3/Chrysanthemum_morifolium_Ramatevm.model.scaffold_10190.109/Chrysanthemum_morifolium_Ramatevm.model.scaffold_103.104/Chrysanthemum_morifolium_Ramatevm.model.scaffold_10346.160/Chrysanthemum_morifolium_Ramatevm.model.scaffold_1049.8/Chrysanthemum_morifolium_Ramatevm.model.scaffold_10507…	100
biological_process	GO:0018394	peptidyl-lysine acetylation	100/25545	102/27318	0.0348013	0.788342	0.783368	Chrysanthemum_morifolium_Ramatevm.model.scaffold_10111.7/Chrysanthemum_morifolium_Ramatevm.model.scaffold_10143.3/Chrysanthemum_morifolium_Ramatevm.model.scaffold_10190.109/Chrysanthemum_morifolium_Ramatevm.model.scaffold_103.104/Chrysanthemum_morifolium_Ramatevm.model.scaffold_10346.160/Chrysanthemum_morifolium_Ramatevm.model.scaffold_1049.8/Chrysanthemum_morifolium_Ramatevm.model.scaffold_10507…	100
cellular_component	GO:0044459	obsolete plasma membrane part	384/25545	401/27318	0.03499	0.788465	0.78349	Chrysanthemum_morifolium_Ramatevm.model.scaffold_10057.3/Chrysanthemum_morifolium_Ramatevm.model.scaffold_1008.139/Chrysanthemum_morifolium_Ramatevm.model.scaffold_10124.220/Chrysanthemum_morifolium_Ramatevm.model.scaffold_10124.64/Chrysanthemum_morifolium_Ramatevm.model.scaffold_1016.124/Chrysanthemum_morifolium_Ramatevm.model.scaffold_1016.16/Chrysanthemum_morifolium_Ramatevm.model.scaffold_101…	384
molecular_function	GO:0008236	serine-type peptidase activity	76/25545	77/27318	0.0359941	0.802686	0.797622	Chrysanthemum_morifolium_Ramatevm.model.scaffold_10036.76/Chrysanthemum_morifolium_Ramatevm.model.scaffold_1017.279/Chrysanthemum_morifolium_Ramatevm.model.scaffold_1017.4/Chrysanthemum_morifolium_Ramatevm.model.scaffold_1059.116/Chrysanthemum_morifolium_Ramatevm.model.scaffold_10611.82/Chrysanthemum_morifolium_Ramatevm.model.scaffold_10636.63/Chrysanthemum_morifolium_Ramatevm.model.scaffold_1069…	76
molecular_function	GO:0017171	serine hydrolase activity	76/25545	77/27318	0.0359941	0.802686	0.797622	Chrysanthemum_morifolium_Ramatevm.model.scaffold_10036.76/Chrysanthemum_morifolium_Ramatevm.model.scaffold_1017.279/Chrysanthemum_morifolium_Ramatevm.model.scaffold_1017.4/Chrysanthemum_morifolium_Ramatevm.model.scaffold_1059.116/Chrysanthemum_morifolium_Ramatevm.model.scaffold_10611.82/Chrysanthemum_morifolium_Ramatevm.model.scaffold_10636.63/Chrysanthemum_morifolium_Ramatevm.model.scaffold_1069…	76
biological_process	GO:0043967	obsolete histone H4 acetylation	49/25545	49/27318	0.037213	0.821357	0.816174	Chrysanthemum_morifolium_Ramatevm.model.scaffold_1049.8/Chrysanthemum_morifolium_Ramatevm.model.scaffold_10507.57/Chrysanthemum_morifolium_Ramatevm.model.scaffold_1074.312/Chrysanthemum_morifolium_Ramatevm.model.scaffold_1108.84/Chrysanthemum_morifolium_Ramatevm.model.scaffold_1118.333/Chrysanthemum_morifolium_Ramatevm.model.scaffold_11321.77/Chrysanthemum_morifolium_Ramatevm.model.scaffold_1146.…	49
biological_process	GO:0051960	regulation of nervous system development	49/25545	49/27318	0.037213	0.821357	0.816174	Chrysanthemum_morifolium_Ramatevm.model.scaffold_10165.149/Chrysanthemum_morifolium_Ramatevm.model.scaffold_1021.123/Chrysanthemum_morifolium_Ramatevm.model.scaffold_10264.448/Chrysanthemum_morifolium_Ramatevm.model.scaffold_1046.493/Chrysanthemum_morifolium_Ramatevm.model.scaffold_1051.201/Chrysanthemum_morifolium_Ramatevm.model.scaffold_1122.100/Chrysanthemum_morifolium_Ramatevm.model.scaffold_…	49
biological_process	GO:0015980	energy derivation by oxidation of organic compounds	141/25545	145/27318	0.0375629	0.82485	0.819645	Chrysanthemum_morifolium_Ramatevm.model.scaffold_1008.285/Chrysanthemum_morifolium_Ramatevm.model.scaffold_1013.141/Chrysanthemum_morifolium_Ramatevm.model.scaffold_10143.41/Chrysanthemum_morifolium_Ramatevm.model.scaffold_10151.86/Chrysanthemum_morifolium_Ramatevm.model.scaffold_1016.143/Chrysanthemum_morifolium_Ramatevm.model.scaffold_1021.128/Chrysanthemum_morifolium_Ramatevm.model.scaffold_10…	141
biological_process	GO:0001666	response to hypoxia	75/25545	76/27318	0.0380771	0.831898	0.826649	Chrysanthemum_morifolium_Ramatevm.model.scaffold_1011.125/Chrysanthemum_morifolium_Ramatevm.model.scaffold_1011.129/Chrysanthemum_morifolium_Ramatevm.model.scaffold_1011.132/Chrysanthemum_morifolium_Ramatevm.model.scaffold_1011.138/Chrysanthemum_morifolium_Ramatevm.model.scaffold_102.123/Chrysanthemum_morifolium_Ramatevm.model.scaffold_1021.248/Chrysanthemum_morifolium_Ramatevm.model.scaffold_102…	75
biological_process	GO:0006812	monoatomic cation transport	309/25545	322/27318	0.0394597	0.844933	0.839601	Chrysanthemum_morifolium_Ramatevm.model.scaffold_1008.139/Chrysanthemum_morifolium_Ramatevm.model.scaffold_1011.123/Chrysanthemum_morifolium_Ramatevm.model.scaffold_10154.134/Chrysanthemum_morifolium_Ramatevm.model.scaffold_1016.16/Chrysanthemum_morifolium_Ramatevm.model.scaffold_1016.31/Chrysanthemum_morifolium_Ramatevm.model.scaffold_1017.271/Chrysanthemum_morifolium_Ramatevm.model.scaffold_102…	309
biological_process	GO:0016128	phytosteroid metabolic process	48/25545	48/27318	0.0398006	0.844933	0.839601	Chrysanthemum_morifolium_Ramatevm.model.scaffold_10190.5/Chrysanthemum_morifolium_Ramatevm.model.scaffold_1081.153/Chrysanthemum_morifolium_Ramatevm.model.scaffold_1082.274/Chrysanthemum_morifolium_Ramatevm.model.scaffold_1082.284.2/Chrysanthemum_morifolium_Ramatevm.model.scaffold_1097.68/Chrysanthemum_morifolium_Ramatevm.model.scaffold_1116.53/Chrysanthemum_morifolium_Ramatevm.model.scaffold_112…	48
biological_process	GO:0034644	cellular response to UV	48/25545	48/27318	0.0398006	0.844933	0.839601	Chrysanthemum_morifolium_Ramatevm.model.scaffold_10124.134/Chrysanthemum_morifolium_Ramatevm.model.scaffold_1101.91/Chrysanthemum_morifolium_Ramatevm.model.scaffold_1101.92/Chrysanthemum_morifolium_Ramatevm.model.scaffold_113.256/Chrysanthemum_morifolium_Ramatevm.model.scaffold_11956.5.1/Chrysanthemum_morifolium_Ramatevm.model.scaffold_12301.7/Chrysanthemum_morifolium_Ramatevm.model.scaffold_1230…	48
biological_process	GO:0051129	negative regulation of cellular component organization	179/25545	185/27318	0.0402343	0.844933	0.839601	Chrysanthemum_morifolium_Ramatevm.model.scaffold_1008.513/Chrysanthemum_morifolium_Ramatevm.model.scaffold_10143.8/Chrysanthemum_morifolium_Ramatevm.model.scaffold_10165.149/Chrysanthemum_morifolium_Ramatevm.model.scaffold_10165.242/Chrysanthemum_morifolium_Ramatevm.model.scaffold_10264.115/Chrysanthemum_morifolium_Ramatevm.model.scaffold_10264.122.1/Chrysanthemum_morifolium_Ramatevm.model.scaffo…	179
biological_process	GO:0048573	photoperiodism, flowering	74/25545	75/27318	0.0402757	0.844933	0.839601	Chrysanthemum_morifolium_Ramatevm.model.scaffold_1005.266/Chrysanthemum_morifolium_Ramatevm.model.scaffold_1016.69/Chrysanthemum_morifolium_Ramatevm.model.scaffold_1019.92/Chrysanthemum_morifolium_Ramatevm.model.scaffold_1032.6/Chrysanthemum_morifolium_Ramatevm.model.scaffold_1052.42/Chrysanthemum_morifolium_Ramatevm.model.scaffold_1058.14/Chrysanthemum_morifolium_Ramatevm.model.scaffold_10595.10…	74
molecular_function	GO:0019843	rRNA binding	97/25545	99/27318	0.0404445	0.844933	0.839601	Chrysanthemum_morifolium_Ramatevm.model.scaffold_1003.108/Chrysanthemum_morifolium_Ramatevm.model.scaffold_1003.80/Chrysanthemum_morifolium_Ramatevm.model.scaffold_1008.323/Chrysanthemum_morifolium_Ramatevm.model.scaffold_1008.67/Chrysanthemum_morifolium_Ramatevm.model.scaffold_10270.24/Chrysanthemum_morifolium_Ramatevm.model.scaffold_1048.31/Chrysanthemum_morifolium_Ramatevm.model.scaffold_1074.…	97
molecular_function	GO:0008047	enzyme activator activity	139/25545	143/27318	0.0409046	0.844933	0.839601	Chrysanthemum_morifolium_Ramatevm.model.scaffold_10190.89/Chrysanthemum_morifolium_Ramatevm.model.scaffold_1021.155/Chrysanthemum_morifolium_Ramatevm.model.scaffold_1027.150/Chrysanthemum_morifolium_Ramatevm.model.scaffold_1027.152/Chrysanthemum_morifolium_Ramatevm.model.scaffold_10342.10/Chrysanthemum_morifolium_Ramatevm.model.scaffold_10498.142/Chrysanthemum_morifolium_Ramatevm.model.scaffold_1…	139
biological_process	GO:0031503	protein-containing complex localization	118/25545	121/27318	0.0415498	0.844933	0.839601	Chrysanthemum_morifolium_Ramatevm.model.scaffold_10013.9/Chrysanthemum_morifolium_Ramatevm.model.scaffold_10243.112/Chrysanthemum_morifolium_Ramatevm.model.scaffold_10284.31/Chrysanthemum_morifolium_Ramatevm.model.scaffold_1043.336/Chrysanthemum_morifolium_Ramatevm.model.scaffold_1054.7/Chrysanthemum_morifolium_Ramatevm.model.scaffold_1072.211/Chrysanthemum_morifolium_Ramatevm.model.scaffold_1122…	118
molecular_function	GO:0004497	monooxygenase activity	96/25545	98/27318	0.0425093	0.844933	0.839601	Chrysanthemum_morifolium_Ramatevm.model.scaffold_10013.88/Chrysanthemum_morifolium_Ramatevm.model.scaffold_10190.5/Chrysanthemum_morifolium_Ramatevm.model.scaffold_10264.309/Chrysanthemum_morifolium_Ramatevm.model.scaffold_1055.121/Chrysanthemum_morifolium_Ramatevm.model.scaffold_1082.108/Chrysanthemum_morifolium_Ramatevm.model.scaffold_1097.68/Chrysanthemum_morifolium_Ramatevm.model.scaffold_110…	96
biological_process	GO:0010017	red or far-red light signaling pathway	47/25545	47/27318	0.0425682	0.844933	0.839601	Chrysanthemum_morifolium_Ramatevm.model.scaffold_10124.348/Chrysanthemum_morifolium_Ramatevm.model.scaffold_10165.19/Chrysanthemum_morifolium_Ramatevm.model.scaffold_1016.69/Chrysanthemum_morifolium_Ramatevm.model.scaffold_1017.236/Chrysanthemum_morifolium_Ramatevm.model.scaffold_1021.101.1/Chrysanthemum_morifolium_Ramatevm.model.scaffold_10264.120/Chrysanthemum_morifolium_Ramatevm.model.scaffold…	47
molecular_function	GO:0015295	solute:proton symporter activity	47/25545	47/27318	0.0425682	0.844933	0.839601	Chrysanthemum_morifolium_Ramatevm.model.scaffold_1016.16/Chrysanthemum_morifolium_Ramatevm.model.scaffold_1016.31/Chrysanthemum_morifolium_Ramatevm.model.scaffold_1026.113/Chrysanthemum_morifolium_Ramatevm.model.scaffold_10628.24/Chrysanthemum_morifolium_Ramatevm.model.scaffold_11005.116/Chrysanthemum_morifolium_Ramatevm.model.scaffold_1118.96/Chrysanthemum_morifolium_Ramatevm.model.scaffold_1146…	47
biological_process	GO:0015995	chlorophyll biosynthetic process	47/25545	47/27318	0.0425682	0.844933	0.839601	Chrysanthemum_morifolium_Ramatevm.model.scaffold_1118.121/Chrysanthemum_morifolium_Ramatevm.model.scaffold_1118.122/Chrysanthemum_morifolium_Ramatevm.model.scaffold_1139.628/Chrysanthemum_morifolium_Ramatevm.model.scaffold_11727.69/Chrysanthemum_morifolium_Ramatevm.model.scaffold_122.14/Chrysanthemum_morifolium_Ramatevm.model.scaffold_1244.7/Chrysanthemum_morifolium_Ramatevm.model.scaffold_1266.2…	47
biological_process	GO:0047484	regulation of response to osmotic stress	47/25545	47/27318	0.0425682	0.844933	0.839601	Chrysanthemum_morifolium_Ramatevm.model.scaffold_1004.19/Chrysanthemum_morifolium_Ramatevm.model.scaffold_10154.115/Chrysanthemum_morifolium_Ramatevm.model.scaffold_1042.306/Chrysanthemum_morifolium_Ramatevm.model.scaffold_1075.116/Chrysanthemum_morifolium_Ramatevm.model.scaffold_108.32/Chrysanthemum_morifolium_Ramatevm.model.scaffold_1171.154/Chrysanthemum_morifolium_Ramatevm.model.scaffold_1189…	47
biological_process	GO:0055072	obsolete iron ion homeostasis	47/25545	47/27318	0.0425682	0.844933	0.839601	Chrysanthemum_morifolium_Ramatevm.model.scaffold_1064.129/Chrysanthemum_morifolium_Ramatevm.model.scaffold_1064.317/Chrysanthemum_morifolium_Ramatevm.model.scaffold_110.107/Chrysanthemum_morifolium_Ramatevm.model.scaffold_11084.23/Chrysanthemum_morifolium_Ramatevm.model.scaffold_11367.68/Chrysanthemum_morifolium_Ramatevm.model.scaffold_11367.72/Chrysanthemum_morifolium_Ramatevm.model.scaffold_115…	47
biological_process	GO:0071489	cellular response to red or far red light	47/25545	47/27318	0.0425682	0.844933	0.839601	Chrysanthemum_morifolium_Ramatevm.model.scaffold_10124.348/Chrysanthemum_morifolium_Ramatevm.model.scaffold_10165.19/Chrysanthemum_morifolium_Ramatevm.model.scaffold_1016.69/Chrysanthemum_morifolium_Ramatevm.model.scaffold_1017.236/Chrysanthemum_morifolium_Ramatevm.model.scaffold_1021.101.1/Chrysanthemum_morifolium_Ramatevm.model.scaffold_10264.120/Chrysanthemum_morifolium_Ramatevm.model.scaffold…	47
biological_process	GO:1904951	positive regulation of establishment of protein localization	47/25545	47/27318	0.0425682	0.844933	0.839601	Chrysanthemum_morifolium_Ramatevm.model.scaffold_100.146/Chrysanthemum_morifolium_Ramatevm.model.scaffold_10513.160/Chrysanthemum_morifolium_Ramatevm.model.scaffold_10513.174/Chrysanthemum_morifolium_Ramatevm.model.scaffold_1060.11/Chrysanthemum_morifolium_Ramatevm.model.scaffold_1074.51_evm.model.scaffold_1074.50/Chrysanthemum_morifolium_Ramatevm.model.scaffold_11005.31/Chrysanthemum_morifolium_…	47
biological_process	GO:0016999	antibiotic metabolic process	73/25545	74/27318	0.0425958	0.844933	0.839601	Chrysanthemum_morifolium_Ramatevm.model.scaffold_10151.86/Chrysanthemum_morifolium_Ramatevm.model.scaffold_1021.128/Chrysanthemum_morifolium_Ramatevm.model.scaffold_10573.9/Chrysanthemum_morifolium_Ramatevm.model.scaffold_10633.36/Chrysanthemum_morifolium_Ramatevm.model.scaffold_1070.188/Chrysanthemum_morifolium_Ramatevm.model.scaffold_10751.21/Chrysanthemum_morifolium_Ramatevm.model.scaffold_110…	73
biological_process	GO:0042180	ketone metabolic process	73/25545	74/27318	0.0425958	0.844933	0.839601	Chrysanthemum_morifolium_Ramatevm.model.scaffold_10243.96.1/Chrysanthemum_morifolium_Ramatevm.model.scaffold_10712.14/Chrysanthemum_morifolium_Ramatevm.model.scaffold_1095.119/Chrysanthemum_morifolium_Ramatevm.model.scaffold_1096.167/Chrysanthemum_morifolium_Ramatevm.model.scaffold_1096.183/Chrysanthemum_morifolium_Ramatevm.model.scaffold_11780.66/Chrysanthemum_morifolium_Ramatevm.model.scaffold_…	73
biological_process	GO:0072521	purine-containing compound metabolic process	234/25545	243/27318	0.0426	0.844933	0.839601	Chrysanthemum_morifolium_Ramatevm.model.scaffold_10012.84/Chrysanthemum_morifolium_Ramatevm.model.scaffold_1008.285/Chrysanthemum_morifolium_Ramatevm.model.scaffold_10143.41/Chrysanthemum_morifolium_Ramatevm.model.scaffold_1019.4/Chrysanthemum_morifolium_Ramatevm.model.scaffold_1021.128/Chrysanthemum_morifolium_Ramatevm.model.scaffold_10264.278/Chrysanthemum_morifolium_Ramatevm.model.scaffold_104…	234
molecular_function	GO:0008134	transcription factor binding	137/25545	141/27318	0.0445167	0.855689	0.850289	Chrysanthemum_morifolium_Ramatevm.model.scaffold_10014.23/Chrysanthemum_morifolium_Ramatevm.model.scaffold_10095.1/Chrysanthemum_morifolium_Ramatevm.model.scaffold_10111.7/Chrysanthemum_morifolium_Ramatevm.model.scaffold_1012.188/Chrysanthemum_morifolium_Ramatevm.model.scaffold_10165.147/Chrysanthemum_morifolium_Ramatevm.model.scaffold_10.183/Chrysanthemum_morifolium_Ramatevm.model.scaffold_10349…	137
biological_process	GO:0009755	hormone-mediated signaling pathway	287/25545	299/27318	0.0446253	0.855689	0.850289	Chrysanthemum_morifolium_Ramatevm.model.scaffold_100.146/Chrysanthemum_morifolium_Ramatevm.model.scaffold_10111.2/Chrysanthemum_morifolium_Ramatevm.model.scaffold_10124.348/Chrysanthemum_morifolium_Ramatevm.model.scaffold_1016.124/Chrysanthemum_morifolium_Ramatevm.model.scaffold_1017.236/Chrysanthemum_morifolium_Ramatevm.model.scaffold_1017.267/Chrysanthemum_morifolium_Ramatevm.model.scaffold_101…	287
biological_process	GO:0009251	glucan catabolic process	72/25545	73/27318	0.0450436	0.855689	0.850289	Chrysanthemum_morifolium_Ramatevm.model.scaffold_10119.51/Chrysanthemum_morifolium_Ramatevm.model.scaffold_1016.143/Chrysanthemum_morifolium_Ramatevm.model.scaffold_10165.243/Chrysanthemum_morifolium_Ramatevm.model.scaffold_1043.78/Chrysanthemum_morifolium_Ramatevm.model.scaffold_1074.97/Chrysanthemum_morifolium_Ramatevm.model.scaffold_10817.114/Chrysanthemum_morifolium_Ramatevm.model.scaffold_10…	72
biological_process	GO:0009606	tropism	72/25545	73/27318	0.0450436	0.855689	0.850289	Chrysanthemum_morifolium_Ramatevm.model.scaffold_1005.266/Chrysanthemum_morifolium_Ramatevm.model.scaffold_1021.189/Chrysanthemum_morifolium_Ramatevm.model.scaffold_10274.74/Chrysanthemum_morifolium_Ramatevm.model.scaffold_10472.53/Chrysanthemum_morifolium_Ramatevm.model.scaffold_1052.127/Chrysanthemum_morifolium_Ramatevm.model.scaffold_10712.50/Chrysanthemum_morifolium_Ramatevm.model.scaffold_10…	72
biological_process	GO:0035821	modulation of process of another organism	72/25545	73/27318	0.0450436	0.855689	0.850289	Chrysanthemum_morifolium_Ramatevm.model.scaffold_1004.22/Chrysanthemum_morifolium_Ramatevm.model.scaffold_1012.82/Chrysanthemum_morifolium_Ramatevm.model.scaffold_1036.174/Chrysanthemum_morifolium_Ramatevm.model.scaffold_1042.300/Chrysanthemum_morifolium_Ramatevm.model.scaffold_1056.149/Chrysanthemum_morifolium_Ramatevm.model.scaffold_10885.196/Chrysanthemum_morifolium_Ramatevm.model.scaffold_108…	72
cellular_component	GO:0005765	lysosomal membrane	46/25545	46/27318	0.045528	0.855689	0.850289	Chrysanthemum_morifolium_Ramatevm.model.scaffold_10037.35/Chrysanthemum_morifolium_Ramatevm.model.scaffold_10084.3/Chrysanthemum_morifolium_Ramatevm.model.scaffold_10104.36_evm.model.scaffold_10104.23/Chrysanthemum_morifolium_Ramatevm.model.scaffold_102.125/Chrysanthemum_morifolium_Ramatevm.model.scaffold_1065.97/Chrysanthemum_morifolium_Ramatevm.model.scaffold_1097.354/Chrysanthemum_morifolium_R…	46
biological_process	GO:0006301	postreplication repair	46/25545	46/27318	0.045528	0.855689	0.850289	Chrysanthemum_morifolium_Ramatevm.model.scaffold_10194.21/Chrysanthemum_morifolium_Ramatevm.model.scaffold_10346.69/Chrysanthemum_morifolium_Ramatevm.model.scaffold_1101.91/Chrysanthemum_morifolium_Ramatevm.model.scaffold_1101.92/Chrysanthemum_morifolium_Ramatevm.model.scaffold_113.229/Chrysanthemum_morifolium_Ramatevm.model.scaffold_113.308/Chrysanthemum_morifolium_Ramatevm.model.scaffold_1139.5…	46
biological_process	GO:0009626	plant-type hypersensitive response	46/25545	46/27318	0.045528	0.855689	0.850289	Chrysanthemum_morifolium_Ramatevm.model.scaffold_1059.68/Chrysanthemum_morifolium_Ramatevm.model.scaffold_11433.36/Chrysanthemum_morifolium_Ramatevm.model.scaffold_1150.51/Chrysanthemum_morifolium_Ramatevm.model.scaffold_1158.26/Chrysanthemum_morifolium_Ramatevm.model.scaffold_11779.49/Chrysanthemum_morifolium_Ramatevm.model.scaffold_1236.14/Chrysanthemum_morifolium_Ramatevm.model.scaffold_1248.1…	46
biological_process	GO:0010020	chloroplast fission	46/25545	46/27318	0.045528	0.855689	0.850289	Chrysanthemum_morifolium_Ramatevm.model.scaffold_1027.102/Chrysanthemum_morifolium_Ramatevm.model.scaffold_10346.159.1/Chrysanthemum_morifolium_Ramatevm.model.scaffold_1096.39/Chrysanthemum_morifolium_Ramatevm.model.scaffold_1132.70/Chrysanthemum_morifolium_Ramatevm.model.scaffold_11424.6/Chrysanthemum_morifolium_Ramatevm.model.scaffold_1181.21/Chrysanthemum_morifolium_Ramatevm.model.scaffold_118…	46
biological_process	GO:0034050	symbiont-induced defense-related programmed cell death	46/25545	46/27318	0.045528	0.855689	0.850289	Chrysanthemum_morifolium_Ramatevm.model.scaffold_1059.68/Chrysanthemum_morifolium_Ramatevm.model.scaffold_11433.36/Chrysanthemum_morifolium_Ramatevm.model.scaffold_1150.51/Chrysanthemum_morifolium_Ramatevm.model.scaffold_1158.26/Chrysanthemum_morifolium_Ramatevm.model.scaffold_11779.49/Chrysanthemum_morifolium_Ramatevm.model.scaffold_1236.14/Chrysanthemum_morifolium_Ramatevm.model.scaffold_1248.1…	46
biological_process	GO:0043572	plastid fission	46/25545	46/27318	0.045528	0.855689	0.850289	Chrysanthemum_morifolium_Ramatevm.model.scaffold_1027.102/Chrysanthemum_morifolium_Ramatevm.model.scaffold_10346.159.1/Chrysanthemum_morifolium_Ramatevm.model.scaffold_1096.39/Chrysanthemum_morifolium_Ramatevm.model.scaffold_1132.70/Chrysanthemum_morifolium_Ramatevm.model.scaffold_11424.6/Chrysanthemum_morifolium_Ramatevm.model.scaffold_1181.21/Chrysanthemum_morifolium_Ramatevm.model.scaffold_118…	46
biological_process	GO:1901616	obsolete organic hydroxy compound catabolic process	46/25545	46/27318	0.045528	0.855689	0.850289	Chrysanthemum_morifolium_Ramatevm.model.scaffold_100.8/Chrysanthemum_morifolium_Ramatevm.model.scaffold_10349.3/Chrysanthemum_morifolium_Ramatevm.model.scaffold_1038.19/Chrysanthemum_morifolium_Ramatevm.model.scaffold_10558.28/Chrysanthemum_morifolium_Ramatevm.model.scaffold_1072.15/Chrysanthemum_morifolium_Ramatevm.model.scaffold_1074.164/Chrysanthemum_morifolium_Ramatevm.model.scaffold_1119.79.…	46
biological_process	GO:0044419	biological process involved in interspecies interaction between organisms	136/25545	140/27318	0.0464299	0.865083	0.859624	Chrysanthemum_morifolium_Ramatevm.model.scaffold_1004.22/Chrysanthemum_morifolium_Ramatevm.model.scaffold_1012.82/Chrysanthemum_morifolium_Ramatevm.model.scaffold_10163.5/Chrysanthemum_morifolium_Ramatevm.model.scaffold_10269.76/Chrysanthemum_morifolium_Ramatevm.model.scaffold_1027.102/Chrysanthemum_morifolium_Ramatevm.model.scaffold_1036.174/Chrysanthemum_morifolium_Ramatevm.model.scaffold_1042.…	136
biological_process	GO:0045595	regulation of cell differentiation	136/25545	140/27318	0.0464299	0.865083	0.859624	Chrysanthemum_morifolium_Ramatevm.model.scaffold_1004.19/Chrysanthemum_morifolium_Ramatevm.model.scaffold_10165.149/Chrysanthemum_morifolium_Ramatevm.model.scaffold_1021.123/Chrysanthemum_morifolium_Ramatevm.model.scaffold_1021.218/Chrysanthemum_morifolium_Ramatevm.model.scaffold_10243.24/Chrysanthemum_morifolium_Ramatevm.model.scaffold_10264.448/Chrysanthemum_morifolium_Ramatevm.model.scaffold_1…	136
biological_process	GO:0042274	ribosomal small subunit biogenesis	94/25545	96/27318	0.0469387	0.867056	0.861585	Chrysanthemum_morifolium_Ramatevm.model.scaffold_10014.23/Chrysanthemum_morifolium_Ramatevm.model.scaffold_1012.9/Chrysanthemum_morifolium_Ramatevm.model.scaffold_1036.164.2/Chrysanthemum_morifolium_Ramatevm.model.scaffold_1048.31/Chrysanthemum_morifolium_Ramatevm.model.scaffold_10817.12/Chrysanthemum_morifolium_Ramatevm.model.scaffold_10817.127/Chrysanthemum_morifolium_Ramatevm.model.scaffold_10…	94
biological_process	GO:0070201	regulation of establishment of protein localization	94/25545	96/27318	0.0469387	0.867056	0.861585	Chrysanthemum_morifolium_Ramatevm.model.scaffold_100.146/Chrysanthemum_morifolium_Ramatevm.model.scaffold_10513.160/Chrysanthemum_morifolium_Ramatevm.model.scaffold_10513.174/Chrysanthemum_morifolium_Ramatevm.model.scaffold_1060.11/Chrysanthemum_morifolium_Ramatevm.model.scaffold_1065.115/Chrysanthemum_morifolium_Ramatevm.model.scaffold_1074.51_evm.model.scaffold_1074.50/Chrysanthemum_morifolium_…	94
biological_process	GO:0001676	long-chain fatty acid metabolic process	45/25545	45/27318	0.0486936	0.880576	0.87502	Chrysanthemum_morifolium_Ramatevm.model.scaffold_10264.296/Chrysanthemum_morifolium_Ramatevm.model.scaffold_11202.15/Chrysanthemum_morifolium_Ramatevm.model.scaffold_11341.55/Chrysanthemum_morifolium_Ramatevm.model.scaffold_1146.369/Chrysanthemum_morifolium_Ramatevm.model.scaffold_1190.83/Chrysanthemum_morifolium_Ramatevm.model.scaffold_11961.28/Chrysanthemum_morifolium_Ramatevm.model.scaffold_11…	45
biological_process	GO:0010075	regulation of meristem growth	45/25545	45/27318	0.0486936	0.880576	0.87502	Chrysanthemum_morifolium_Ramatevm.model.scaffold_1005.266/Chrysanthemum_morifolium_Ramatevm.model.scaffold_1053.10/Chrysanthemum_morifolium_Ramatevm.model.scaffold_1082.169/Chrysanthemum_morifolium_Ramatevm.model.scaffold_1170.77/Chrysanthemum_morifolium_Ramatevm.model.scaffold_11904.26/Chrysanthemum_morifolium_Ramatevm.model.scaffold_12254.23/Chrysanthemum_morifolium_Ramatevm.model.scaffold_1274…	45
biological_process	GO:0019932	obsolete second-messenger-mediated signaling	45/25545	45/27318	0.0486936	0.880576	0.87502	Chrysanthemum_morifolium_Ramatevm.model.scaffold_10154.149/Chrysanthemum_morifolium_Ramatevm.model.scaffold_10165.242/Chrysanthemum_morifolium_Ramatevm.model.scaffold_10201.28/Chrysanthemum_morifolium_Ramatevm.model.scaffold_10513.160/Chrysanthemum_morifolium_Ramatevm.model.scaffold_10513.174/Chrysanthemum_morifolium_Ramatevm.model.scaffold_1230.350/Chrysanthemum_morifolium_Ramatevm.model.scaffol…	45
molecular_function	GO:0034212	protein N-acetyltransferase activity	45/25545	45/27318	0.0486936	0.880576	0.87502	Chrysanthemum_morifolium_Ramatevm.model.scaffold_10111.7/Chrysanthemum_morifolium_Ramatevm.model.scaffold_10143.3/Chrysanthemum_morifolium_Ramatevm.model.scaffold_1051.104/Chrysanthemum_morifolium_Ramatevm.model.scaffold_1102.113/Chrysanthemum_morifolium_Ramatevm.model.scaffold_1115.191/Chrysanthemum_morifolium_Ramatevm.model.scaffold_1124.50/Chrysanthemum_morifolium_Ramatevm.model.scaffold_1188.…	45
biological_process	GO:0051606	detection of stimulus	45/25545	45/27318	0.0486936	0.880576	0.87502	Chrysanthemum_morifolium_Ramatevm.model.scaffold_10124.348/Chrysanthemum_morifolium_Ramatevm.model.scaffold_1017.236/Chrysanthemum_morifolium_Ramatevm.model.scaffold_102.123/Chrysanthemum_morifolium_Ramatevm.model.scaffold_10264.120/Chrysanthemum_morifolium_Ramatevm.model.scaffold_1074.73/Chrysanthemum_morifolium_Ramatevm.model.scaffold_11165.2/Chrysanthemum_morifolium_Ramatevm.model.scaffold_117…	45
molecular_function	GO:0016859	cis-trans isomerase activity	93/25545	95/27318	0.0493118	0.884325	0.878745	Chrysanthemum_morifolium_Ramatevm.model.scaffold_10085.78/Chrysanthemum_morifolium_Ramatevm.model.scaffold_10124.223/Chrysanthemum_morifolium_Ramatevm.model.scaffold_1020.195/Chrysanthemum_morifolium_Ramatevm.model.scaffold_10472.53/Chrysanthemum_morifolium_Ramatevm.model.scaffold_1070.73/Chrysanthemum_morifolium_Ramatevm.model.scaffold_1082.107/Chrysanthemum_morifolium_Ramatevm.model.scaffold_11…	93
cellular_component	GO:0019898	extrinsic component of membrane	93/25545	95/27318	0.0493118	0.884325	0.878745	Chrysanthemum_morifolium_Ramatevm.model.scaffold_10104.36_evm.model.scaffold_10104.23/Chrysanthemum_morifolium_Ramatevm.model.scaffold_1021.189/Chrysanthemum_morifolium_Ramatevm.model.scaffold_10269.107/Chrysanthemum_morifolium_Ramatevm.model.scaffold_1046.476/Chrysanthemum_morifolium_Ramatevm.model.scaffold_1051.77/Chrysanthemum_morifolium_Ramatevm.model.scaffold_1069.168/Chrysanthemum_morifoliu…	93
biological_process	GO:0044275	obsolete cellular carbohydrate catabolic process	114/25545	117/27318	0.0497929	0.889248	0.883637	Chrysanthemum_morifolium_Ramatevm.model.scaffold_10119.51/Chrysanthemum_morifolium_Ramatevm.model.scaffold_1016.143/Chrysanthemum_morifolium_Ramatevm.model.scaffold_10165.243/Chrysanthemum_morifolium_Ramatevm.model.scaffold_10349.3/Chrysanthemum_morifolium_Ramatevm.model.scaffold_1038.19/Chrysanthemum_morifolium_Ramatevm.model.scaffold_1043.78/Chrysanthemum_morifolium_Ramatevm.model.scaffold_1055…	114
molecular_function	GO:0016811	hydrolase activity, acting on carbon-nitrogen (but not peptide) bonds, in linear amides	70/25545	71/27318	0.0503491	0.890894	0.885273	Chrysanthemum_morifolium_Ramatevm.model.scaffold_10085.66/Chrysanthemum_morifolium_Ramatevm.model.scaffold_10264.122.1/Chrysanthemum_morifolium_Ramatevm.model.scaffold_1043.359/Chrysanthemum_morifolium_Ramatevm.model.scaffold_10633.134/Chrysanthemum_morifolium_Ramatevm.model.scaffold_1097.399/Chrysanthemum_morifolium_Ramatevm.model.scaffold_11003.3/Chrysanthemum_morifolium_Ramatevm.model.scaffold…	70
biological_process	GO:1902532	negative regulation of intracellular signal transduction	70/25545	71/27318	0.0503491	0.890894	0.885273	Chrysanthemum_morifolium_Ramatevm.model.scaffold_1012.188/Chrysanthemum_morifolium_Ramatevm.model.scaffold_10190.116/Chrysanthemum_morifolium_Ramatevm.model.scaffold_10246.194/Chrysanthemum_morifolium_Ramatevm.model.scaffold_1056.44/Chrysanthemum_morifolium_Ramatevm.model.scaffold_1089.51/Chrysanthemum_morifolium_Ramatevm.model.scaffold_10914.79/Chrysanthemum_morifolium_Ramatevm.model.scaffold_11…	70
molecular_function	GO:0016798	hydrolase activity, acting on glycosyl bonds	265/25545	276/27318	0.0505189	0.890894	0.885273	Chrysanthemum_morifolium_Ramatevm.model.scaffold_10057.3/Chrysanthemum_morifolium_Ramatevm.model.scaffold_1016.143/Chrysanthemum_morifolium_Ramatevm.model.scaffold_10165.243/Chrysanthemum_morifolium_Ramatevm.model.scaffold_10226.3.1/Chrysanthemum_morifolium_Ramatevm.model.scaffold_10261.53/Chrysanthemum_morifolium_Ramatevm.model.scaffold_10401.1/Chrysanthemum_morifolium_Ramatevm.model.scaffold_10…	265
cellular_component	GO:0031226	obsolete intrinsic component of plasma membrane	318/25545	332/27318	0.0507131	0.890894	0.885273	Chrysanthemum_morifolium_Ramatevm.model.scaffold_10057.3/Chrysanthemum_morifolium_Ramatevm.model.scaffold_1008.139/Chrysanthemum_morifolium_Ramatevm.model.scaffold_10124.220/Chrysanthemum_morifolium_Ramatevm.model.scaffold_10124.64/Chrysanthemum_morifolium_Ramatevm.model.scaffold_1016.124/Chrysanthemum_morifolium_Ramatevm.model.scaffold_1016.16/Chrysanthemum_morifolium_Ramatevm.model.scaffold_101…	318
cellular_component	GO:0009504	cell plate	44/25545	44/27318	0.0520791	0.896593	0.890936	Chrysanthemum_morifolium_Ramatevm.model.scaffold_1005.12/Chrysanthemum_morifolium_Ramatevm.model.scaffold_10222.17/Chrysanthemum_morifolium_Ramatevm.model.scaffold_11005.95/Chrysanthemum_morifolium_Ramatevm.model.scaffold_1116.271/Chrysanthemum_morifolium_Ramatevm.model.scaffold_11321.56/Chrysanthemum_morifolium_Ramatevm.model.scaffold_11355.144/Chrysanthemum_morifolium_Ramatevm.model.scaffold_12…	44
biological_process	GO:0010225	response to UV-C	44/25545	44/27318	0.0520791	0.896593	0.890936	Chrysanthemum_morifolium_Ramatevm.model.scaffold_10346.69/Chrysanthemum_morifolium_Ramatevm.model.scaffold_1101.91/Chrysanthemum_morifolium_Ramatevm.model.scaffold_1101.92/Chrysanthemum_morifolium_Ramatevm.model.scaffold_1182.163/Chrysanthemum_morifolium_Ramatevm.model.scaffold_118.578/Chrysanthemum_morifolium_Ramatevm.model.scaffold_1421.157/Chrysanthemum_morifolium_Ramatevm.model.scaffold_1453.…	44
biological_process	GO:0010267	ta-siRNA processing	44/25545	44/27318	0.0520791	0.896593	0.890936	Chrysanthemum_morifolium_Ramatevm.model.scaffold_1036.174/Chrysanthemum_morifolium_Ramatevm.model.scaffold_11519.1/Chrysanthemum_morifolium_Ramatevm.model.scaffold_11569.101/Chrysanthemum_morifolium_Ramatevm.model.scaffold_1166.76/Chrysanthemum_morifolium_Ramatevm.model.scaffold_11715.12/Chrysanthemum_morifolium_Ramatevm.model.scaffold_11979.46/Chrysanthemum_morifolium_Ramatevm.model.scaffold_136…	44
molecular_function	GO:0046915	transition metal ion transmembrane transporter activity	44/25545	44/27318	0.0520791	0.896593	0.890936	Chrysanthemum_morifolium_Ramatevm.model.scaffold_10416.17/Chrysanthemum_morifolium_Ramatevm.model.scaffold_1064.129/Chrysanthemum_morifolium_Ramatevm.model.scaffold_1064.317/Chrysanthemum_morifolium_Ramatevm.model.scaffold_1121.72/Chrysanthemum_morifolium_Ramatevm.model.scaffold_11239.9/Chrysanthemum_morifolium_Ramatevm.model.scaffold_11562.19/Chrysanthemum_morifolium_Ramatevm.model.scaffold_1170…	44
biological_process	GO:1901568	fatty acid derivative metabolic process	44/25545	44/27318	0.0520791	0.896593	0.890936	Chrysanthemum_morifolium_Ramatevm.model.scaffold_10264.448/Chrysanthemum_morifolium_Ramatevm.model.scaffold_11084.9/Chrysanthemum_morifolium_Ramatevm.model.scaffold_11202.15/Chrysanthemum_morifolium_Ramatevm.model.scaffold_11341.55/Chrysanthemum_morifolium_Ramatevm.model.scaffold_1146.369/Chrysanthemum_morifolium_Ramatevm.model.scaffold_11961.28/Chrysanthemum_morifolium_Ramatevm.model.scaffold_11…	44
cellular_component	GO:0005769	early endosome	69/25545	70/27318	0.0532207	0.908805	0.90307	Chrysanthemum_morifolium_Ramatevm.model.scaffold_10104.36_evm.model.scaffold_10104.23/Chrysanthemum_morifolium_Ramatevm.model.scaffold_10154.134/Chrysanthemum_morifolium_Ramatevm.model.scaffold_1032.57/Chrysanthemum_morifolium_Ramatevm.model.scaffold_11085.77/Chrysanthemum_morifolium_Ramatevm.model.scaffold_11125.31/Chrysanthemum_morifolium_Ramatevm.model.scaffold_11315.1/Chrysanthemum_morifolium…	69
biological_process	GO:0005983	starch catabolic process	69/25545	70/27318	0.0532207	0.908805	0.90307	Chrysanthemum_morifolium_Ramatevm.model.scaffold_10119.51/Chrysanthemum_morifolium_Ramatevm.model.scaffold_1016.143/Chrysanthemum_morifolium_Ramatevm.model.scaffold_10165.243/Chrysanthemum_morifolium_Ramatevm.model.scaffold_1043.78/Chrysanthemum_morifolium_Ramatevm.model.scaffold_1074.97/Chrysanthemum_morifolium_Ramatevm.model.scaffold_10817.114/Chrysanthemum_morifolium_Ramatevm.model.scaffold_10…	69
biological_process	GO:0022900	electron transport chain	152/25545	157/27318	0.0539578	0.908805	0.90307	Chrysanthemum_morifolium_Ramatevm.model.scaffold_10028.90/Chrysanthemum_morifolium_Ramatevm.model.scaffold_1008.285/Chrysanthemum_morifolium_Ramatevm.model.scaffold_10143.41/Chrysanthemum_morifolium_Ramatevm.model.scaffold_10163.5/Chrysanthemum_morifolium_Ramatevm.model.scaffold_10191.105/Chrysanthemum_morifolium_Ramatevm.model.scaffold_10191.108/Chrysanthemum_morifolium_Ramatevm.model.scaffold_1…	152
molecular_function	GO:0042393	histone binding	91/25545	93/27318	0.0543976	0.908805	0.90307	Chrysanthemum_morifolium_Ramatevm.model.scaffold_10349.3/Chrysanthemum_morifolium_Ramatevm.model.scaffold_1038.19/Chrysanthemum_morifolium_Ramatevm.model.scaffold_10633.228/Chrysanthemum_morifolium_Ramatevm.model.scaffold_1072.15/Chrysanthemum_morifolium_Ramatevm.model.scaffold_1074.51_evm.model.scaffold_1074.50/Chrysanthemum_morifolium_Ramatevm.model.scaffold_11003.3/Chrysanthemum_morifolium_Ram…	91
biological_process	GO:0005996	monosaccharide metabolic process	112/25545	115/27318	0.0544557	0.908805	0.90307	Chrysanthemum_morifolium_Ramatevm.model.scaffold_10119.62/Chrysanthemum_morifolium_Ramatevm.model.scaffold_102.22/Chrysanthemum_morifolium_Ramatevm.model.scaffold_10250.1/Chrysanthemum_morifolium_Ramatevm.model.scaffold_10250.2/Chrysanthemum_morifolium_Ramatevm.model.scaffold_1043.74/Chrysanthemum_morifolium_Ramatevm.model.scaffold_10558.28/Chrysanthemum_morifolium_Ramatevm.model.scaffold_10595.1…	112
molecular_function	GO:0016667	oxidoreductase activity, acting on a sulfur group of donors	132/25545	136/27318	0.0548543	0.908805	0.90307	Chrysanthemum_morifolium_Ramatevm.model.scaffold_10013.31/Chrysanthemum_morifolium_Ramatevm.model.scaffold_10028.49/Chrysanthemum_morifolium_Ramatevm.model.scaffold_1021.155/Chrysanthemum_morifolium_Ramatevm.model.scaffold_10264.123/Chrysanthemum_morifolium_Ramatevm.model.scaffold_10342.10/Chrysanthemum_morifolium_Ramatevm.model.scaffold_10398.5/Chrysanthemum_morifolium_Ramatevm.model.scaffold_10…	132
cellular_component	GO:0098798	mitochondrial protein-containing complex	208/25545	216/27318	0.054887	0.908805	0.90307	Chrysanthemum_morifolium_Ramatevm.model.scaffold_1002.70/Chrysanthemum_morifolium_Ramatevm.model.scaffold_10071.73/Chrysanthemum_morifolium_Ramatevm.model.scaffold_1008.323/Chrysanthemum_morifolium_Ramatevm.model.scaffold_10143.41/Chrysanthemum_morifolium_Ramatevm.model.scaffold_1018.210/Chrysanthemum_morifolium_Ramatevm.model.scaffold_10264.482/Chrysanthemum_morifolium_Ramatevm.model.scaffold_10…	208
biological_process	GO:0048585	negative regulation of response to stimulus	367/25545	384/27318	0.0550085	0.908805	0.90307	Chrysanthemum_morifolium_Ramatevm.model.scaffold_1012.188/Chrysanthemum_morifolium_Ramatevm.model.scaffold_1012.57/Chrysanthemum_morifolium_Ramatevm.model.scaffold_1016.124/Chrysanthemum_morifolium_Ramatevm.model.scaffold_10165.149/Chrysanthemum_morifolium_Ramatevm.model.scaffold_10165.242/Chrysanthemum_morifolium_Ramatevm.model.scaffold_10190.116/Chrysanthemum_morifolium_Ramatevm.model.scaffold_…	367
biological_process	GO:0098655	monoatomic cation transmembrane transport	226/25545	235/27318	0.0553832	0.908805	0.90307	Chrysanthemum_morifolium_Ramatevm.model.scaffold_1008.139/Chrysanthemum_morifolium_Ramatevm.model.scaffold_1011.123/Chrysanthemum_morifolium_Ramatevm.model.scaffold_1016.16/Chrysanthemum_morifolium_Ramatevm.model.scaffold_1016.31/Chrysanthemum_morifolium_Ramatevm.model.scaffold_102.125/Chrysanthemum_morifolium_Ramatevm.model.scaffold_1026.113/Chrysanthemum_morifolium_Ramatevm.model.scaffold_103.1…	226
biological_process	GO:0051222	positive regulation of protein transport	43/25545	43/27318	0.0556998	0.908805	0.90307	Chrysanthemum_morifolium_Ramatevm.model.scaffold_100.146/Chrysanthemum_morifolium_Ramatevm.model.scaffold_10513.160/Chrysanthemum_morifolium_Ramatevm.model.scaffold_10513.174/Chrysanthemum_morifolium_Ramatevm.model.scaffold_1060.11/Chrysanthemum_morifolium_Ramatevm.model.scaffold_1074.51_evm.model.scaffold_1074.50/Chrysanthemum_morifolium_Ramatevm.model.scaffold_1409.191/Chrysanthemum_morifolium_…	43
biological_process	GO:0072523	purine-containing compound catabolic process	43/25545	43/27318	0.0556998	0.908805	0.90307	Chrysanthemum_morifolium_Ramatevm.model.scaffold_1050.179/Chrysanthemum_morifolium_Ramatevm.model.scaffold_10513.308/Chrysanthemum_morifolium_Ramatevm.model.scaffold_110.257/Chrysanthemum_morifolium_Ramatevm.model.scaffold_11367.13/Chrysanthemum_morifolium_Ramatevm.model.scaffold_11367.14/Chrysanthemum_morifolium_Ramatevm.model.scaffold_11836.27/Chrysanthemum_morifolium_Ramatevm.model.scaffold_12…	43
biological_process	GO:0071695	anatomical structure maturation	151/25545	156/27318	0.0560946	0.908805	0.90307	Chrysanthemum_morifolium_Ramatevm.model.scaffold_101.1/Chrysanthemum_morifolium_Ramatevm.model.scaffold_101.20/Chrysanthemum_morifolium_Ramatevm.model.scaffold_1016.124/Chrysanthemum_morifolium_Ramatevm.model.scaffold_10217.38/Chrysanthemum_morifolium_Ramatevm.model.scaffold_10274.43/Chrysanthemum_morifolium_Ramatevm.model.scaffold_10274.74/Chrysanthemum_morifolium_Ramatevm.model.scaffold_10349.3…	151
cellular_component	GO:0098552	side of membrane	68/25545	69/27318	0.0562481	0.908805	0.90307	Chrysanthemum_morifolium_Ramatevm.model.scaffold_1019.277/Chrysanthemum_morifolium_Ramatevm.model.scaffold_10269.107/Chrysanthemum_morifolium_Ramatevm.model.scaffold_1051.77/Chrysanthemum_morifolium_Ramatevm.model.scaffold_10885.42/Chrysanthemum_morifolium_Ramatevm.model.scaffold_11263.14/Chrysanthemum_morifolium_Ramatevm.model.scaffold_11826.18/Chrysanthemum_morifolium_Ramatevm.model.scaffold_13…	68
biological_process	GO:0051223	regulation of protein transport	90/25545	92/27318	0.0571196	0.908805	0.90307	Chrysanthemum_morifolium_Ramatevm.model.scaffold_100.146/Chrysanthemum_morifolium_Ramatevm.model.scaffold_10513.160/Chrysanthemum_morifolium_Ramatevm.model.scaffold_10513.174/Chrysanthemum_morifolium_Ramatevm.model.scaffold_1060.11/Chrysanthemum_morifolium_Ramatevm.model.scaffold_1065.115/Chrysanthemum_morifolium_Ramatevm.model.scaffold_1074.51_evm.model.scaffold_1074.50/Chrysanthemum_morifolium_…	90
biological_process	GO:0090087	regulation of peptide transport	90/25545	92/27318	0.0571196	0.908805	0.90307	Chrysanthemum_morifolium_Ramatevm.model.scaffold_100.146/Chrysanthemum_morifolium_Ramatevm.model.scaffold_10513.160/Chrysanthemum_morifolium_Ramatevm.model.scaffold_10513.174/Chrysanthemum_morifolium_Ramatevm.model.scaffold_1060.11/Chrysanthemum_morifolium_Ramatevm.model.scaffold_1065.115/Chrysanthemum_morifolium_Ramatevm.model.scaffold_1074.51_evm.model.scaffold_1074.50/Chrysanthemum_morifolium_…	90
biological_process	GO:0043086	negative regulation of catalytic activity	150/25545	155/27318	0.0583068	0.908805	0.90307	Chrysanthemum_morifolium_Ramatevm.model.scaffold_10071.16/Chrysanthemum_morifolium_Ramatevm.model.scaffold_10163.20/Chrysanthemum_morifolium_Ramatevm.model.scaffold_10190.116/Chrysanthemum_morifolium_Ramatevm.model.scaffold_10243.61/Chrysanthemum_morifolium_Ramatevm.model.scaffold_10264.122.1/Chrysanthemum_morifolium_Ramatevm.model.scaffold_1032.57/Chrysanthemum_morifolium_Ramatevm.model.scaffold…	150
molecular_function	GO:0046906	tetrapyrrole binding	67/25545	68/27318	0.0594389	0.908805	0.90307	Chrysanthemum_morifolium_Ramatevm.model.scaffold_1012.173/Chrysanthemum_morifolium_Ramatevm.model.scaffold_10190.5/Chrysanthemum_morifolium_Ramatevm.model.scaffold_1021.101.1/Chrysanthemum_morifolium_Ramatevm.model.scaffold_1021.123/Chrysanthemum_morifolium_Ramatevm.model.scaffold_1056.55/Chrysanthemum_morifolium_Ramatevm.model.scaffold_1099.113/Chrysanthemum_morifolium_Ramatevm.model.scaffold_11…	67
biological_process	GO:0051817	obsolete modulation of process of other organism involved in symbiotic interaction	67/25545	68/27318	0.0594389	0.908805	0.90307	Chrysanthemum_morifolium_Ramatevm.model.scaffold_1004.22/Chrysanthemum_morifolium_Ramatevm.model.scaffold_1012.82/Chrysanthemum_morifolium_Ramatevm.model.scaffold_1036.174/Chrysanthemum_morifolium_Ramatevm.model.scaffold_1042.300/Chrysanthemum_morifolium_Ramatevm.model.scaffold_1056.149/Chrysanthemum_morifolium_Ramatevm.model.scaffold_11524.9/Chrysanthemum_morifolium_Ramatevm.model.scaffold_1166.…	67
biological_process	GO:0000741	karyogamy	42/25545	42/27318	0.0595721	0.908805	0.90307	Chrysanthemum_morifolium_Ramatevm.model.scaffold_1042.243/Chrysanthemum_morifolium_Ramatevm.model.scaffold_1082.216/Chrysanthemum_morifolium_Ramatevm.model.scaffold_1165.139/Chrysanthemum_morifolium_Ramatevm.model.scaffold_1185.9/Chrysanthemum_morifolium_Ramatevm.model.scaffold_1187.533/Chrysanthemum_morifolium_Ramatevm.model.scaffold_1274.15/Chrysanthemum_morifolium_Ramatevm.model.scaffold_130.3…	42
molecular_function	GO:0003714	transcription corepressor activity	42/25545	42/27318	0.0595721	0.908805	0.90307	Chrysanthemum_morifolium_Ramatevm.model.scaffold_10095.1/Chrysanthemum_morifolium_Ramatevm.model.scaffold_1012.188/Chrysanthemum_morifolium_Ramatevm.model.scaffold_1052.16/Chrysanthemum_morifolium_Ramatevm.model.scaffold_1052.21/Chrysanthemum_morifolium_Ramatevm.model.scaffold_1056.44/Chrysanthemum_morifolium_Ramatevm.model.scaffold_10633.228/Chrysanthemum_morifolium_Ramatevm.model.scaffold_1082.…	42
molecular_function	GO:0005200	structural constituent of cytoskeleton	42/25545	42/27318	0.0595721	0.908805	0.90307	Chrysanthemum_morifolium_Ramatevm.model.scaffold_1019.277/Chrysanthemum_morifolium_Ramatevm.model.scaffold_1071.49/Chrysanthemum_morifolium_Ramatevm.model.scaffold_11263.255/Chrysanthemum_morifolium_Ramatevm.model.scaffold_1170.77/Chrysanthemum_morifolium_Ramatevm.model.scaffold_11771.25/Chrysanthemum_morifolium_Ramatevm.model.scaffold_123.43/Chrysanthemum_morifolium_Ramatevm.model.scaffold_1398.…	42
biological_process	GO:0009559	embryo sac central cell differentiation	42/25545	42/27318	0.0595721	0.908805	0.90307	Chrysanthemum_morifolium_Ramatevm.model.scaffold_1042.243/Chrysanthemum_morifolium_Ramatevm.model.scaffold_1082.216/Chrysanthemum_morifolium_Ramatevm.model.scaffold_1165.139/Chrysanthemum_morifolium_Ramatevm.model.scaffold_1185.9/Chrysanthemum_morifolium_Ramatevm.model.scaffold_1187.533/Chrysanthemum_morifolium_Ramatevm.model.scaffold_1274.15/Chrysanthemum_morifolium_Ramatevm.model.scaffold_130.3…	42
biological_process	GO:0010197	polar nucleus fusion	42/25545	42/27318	0.0595721	0.908805	0.90307	Chrysanthemum_morifolium_Ramatevm.model.scaffold_1042.243/Chrysanthemum_morifolium_Ramatevm.model.scaffold_1082.216/Chrysanthemum_morifolium_Ramatevm.model.scaffold_1165.139/Chrysanthemum_morifolium_Ramatevm.model.scaffold_1185.9/Chrysanthemum_morifolium_Ramatevm.model.scaffold_1187.533/Chrysanthemum_morifolium_Ramatevm.model.scaffold_1274.15/Chrysanthemum_morifolium_Ramatevm.model.scaffold_130.3…	42
cellular_component	GO:0010598	NAD(P)H dehydrogenase complex (plastoquinone)	42/25545	42/27318	0.0595721	0.908805	0.90307	Chrysanthemum_morifolium_Ramatevm.model.scaffold_10163.5/Chrysanthemum_morifolium_Ramatevm.model.scaffold_10191.105/Chrysanthemum_morifolium_Ramatevm.model.scaffold_10191.108/Chrysanthemum_morifolium_Ramatevm.model.scaffold_1166.141/Chrysanthemum_morifolium_Ramatevm.model.scaffold_1177.109/Chrysanthemum_morifolium_Ramatevm.model.scaffold_1265.126/Chrysanthemum_morifolium_Ramatevm.model.scaffold_1…	42
molecular_function	GO:0015297	antiporter activity	42/25545	42/27318	0.0595721	0.908805	0.90307	Chrysanthemum_morifolium_Ramatevm.model.scaffold_10124.130/Chrysanthemum_morifolium_Ramatevm.model.scaffold_10264.126/Chrysanthemum_morifolium_Ramatevm.model.scaffold_113.154/Chrysanthemum_morifolium_Ramatevm.model.scaffold_11546.109/Chrysanthemum_morifolium_Ramatevm.model.scaffold_1170.195/Chrysanthemum_morifolium_Ramatevm.model.scaffold_11710.1/Chrysanthemum_morifolium_Ramatevm.model.scaffold_1…	42
biological_process	GO:0015718	monocarboxylic acid transport	42/25545	42/27318	0.0595721	0.908805	0.90307	Chrysanthemum_morifolium_Ramatevm.model.scaffold_1013.79/Chrysanthemum_morifolium_Ramatevm.model.scaffold_10293.2/Chrysanthemum_morifolium_Ramatevm.model.scaffold_10628.121.1/Chrysanthemum_morifolium_Ramatevm.model.scaffold_1067.63/Chrysanthemum_morifolium_Ramatevm.model.scaffold_1067.65/Chrysanthemum_morifolium_Ramatevm.model.scaffold_11210.4/Chrysanthemum_morifolium_Ramatevm.model.scaffold_113.…	42
biological_process	GO:0034620	cellular response to unfolded protein	42/25545	42/27318	0.0595721	0.908805	0.90307	Chrysanthemum_morifolium_Ramatevm.model.scaffold_1011.125/Chrysanthemum_morifolium_Ramatevm.model.scaffold_1011.129/Chrysanthemum_morifolium_Ramatevm.model.scaffold_1011.132/Chrysanthemum_morifolium_Ramatevm.model.scaffold_1011.138/Chrysanthemum_morifolium_Ramatevm.model.scaffold_1020.79/Chrysanthemum_morifolium_Ramatevm.model.scaffold_10636.63/Chrysanthemum_morifolium_Ramatevm.model.scaffold_112…	42
biological_process	GO:0043901	obsolete negative regulation of multi-organism process	42/25545	42/27318	0.0595721	0.908805	0.90307	Chrysanthemum_morifolium_Ramatevm.model.scaffold_1074.232/Chrysanthemum_morifolium_Ramatevm.model.scaffold_1080.68/Chrysanthemum_morifolium_Ramatevm.model.scaffold_10914.79/Chrysanthemum_morifolium_Ramatevm.model.scaffold_1112.30/Chrysanthemum_morifolium_Ramatevm.model.scaffold_1112.31/Chrysanthemum_morifolium_Ramatevm.model.scaffold_1240.84/Chrysanthemum_morifolium_Ramatevm.model.scaffold_1240.8…	42
biological_process	GO:1901000	regulation of response to salt stress	42/25545	42/27318	0.0595721	0.908805	0.90307	Chrysanthemum_morifolium_Ramatevm.model.scaffold_1004.19/Chrysanthemum_morifolium_Ramatevm.model.scaffold_10154.115/Chrysanthemum_morifolium_Ramatevm.model.scaffold_1042.306/Chrysanthemum_morifolium_Ramatevm.model.scaffold_1075.116/Chrysanthemum_morifolium_Ramatevm.model.scaffold_108.32/Chrysanthemum_morifolium_Ramatevm.model.scaffold_1171.154/Chrysanthemum_morifolium_Ramatevm.model.scaffold_1189…	42
biological_process	GO:0051093	negative regulation of developmental process	187/25545	194/27318	0.0598667	0.908805	0.90307	Chrysanthemum_morifolium_Ramatevm.model.scaffold_1012.57/Chrysanthemum_morifolium_Ramatevm.model.scaffold_10165.149/Chrysanthemum_morifolium_Ramatevm.model.scaffold_1021.218/Chrysanthemum_morifolium_Ramatevm.model.scaffold_10243.24/Chrysanthemum_morifolium_Ramatevm.model.scaffold_1046.493/Chrysanthemum_morifolium_Ramatevm.model.scaffold_1052.42/Chrysanthemum_morifolium_Ramatevm.model.scaffold_105…	187
molecular_function	GO:0008144	obsolete drug binding	277/25545	289/27318	0.0599448	0.908805	0.90307	Chrysanthemum_morifolium_Ramatevm.model.scaffold_1005.266/Chrysanthemum_morifolium_Ramatevm.model.scaffold_1007.137/Chrysanthemum_morifolium_Ramatevm.model.scaffold_1008.497/Chrysanthemum_morifolium_Ramatevm.model.scaffold_10085.78/Chrysanthemum_morifolium_Ramatevm.model.scaffold_10124.134/Chrysanthemum_morifolium_Ramatevm.model.scaffold_1012.82/Chrysanthemum_morifolium_Ramatevm.model.scaffold_10…	277
cellular_component	GO:0070469	obsolete respirasome	89/25545	91/27318	0.0599676	0.908805	0.90307	Chrysanthemum_morifolium_Ramatevm.model.scaffold_10071.73/Chrysanthemum_morifolium_Ramatevm.model.scaffold_10143.41/Chrysanthemum_morifolium_Ramatevm.model.scaffold_10264.482/Chrysanthemum_morifolium_Ramatevm.model.scaffold_10573.9/Chrysanthemum_morifolium_Ramatevm.model.scaffold_1082.105/Chrysanthemum_morifolium_Ramatevm.model.scaffold_1102.124/Chrysanthemum_morifolium_Ramatevm.model.scaffold_11…	89
cellular_component	GO:0098803	respiratory chain complex	89/25545	91/27318	0.0599676	0.908805	0.90307	Chrysanthemum_morifolium_Ramatevm.model.scaffold_10071.73/Chrysanthemum_morifolium_Ramatevm.model.scaffold_10143.41/Chrysanthemum_morifolium_Ramatevm.model.scaffold_10264.482/Chrysanthemum_morifolium_Ramatevm.model.scaffold_10573.9/Chrysanthemum_morifolium_Ramatevm.model.scaffold_1082.105/Chrysanthemum_morifolium_Ramatevm.model.scaffold_1102.124/Chrysanthemum_morifolium_Ramatevm.model.scaffold_11…	89
biological_process	GO:0006457	protein folding	205/25545	213/27318	0.060672	0.915049	0.909275	Chrysanthemum_morifolium_Ramatevm.model.scaffold_10013.71/Chrysanthemum_morifolium_Ramatevm.model.scaffold_10071.21/Chrysanthemum_morifolium_Ramatevm.model.scaffold_1012.97/Chrysanthemum_morifolium_Ramatevm.model.scaffold_1020.195/Chrysanthemum_morifolium_Ramatevm.model.scaffold_1042.243/Chrysanthemum_morifolium_Ramatevm.model.scaffold_1046.328/Chrysanthemum_morifolium_Ramatevm.model.scaffold_104…	205
biological_process	GO:0006623	protein targeting to vacuole	66/25545	67/27318	0.0628014	0.915049	0.909275	Chrysanthemum_morifolium_Ramatevm.model.scaffold_1000.284/Chrysanthemum_morifolium_Ramatevm.model.scaffold_10071.40/Chrysanthemum_morifolium_Ramatevm.model.scaffold_102.113/Chrysanthemum_morifolium_Ramatevm.model.scaffold_10217.103/Chrysanthemum_morifolium_Ramatevm.model.scaffold_1046.193/Chrysanthemum_morifolium_Ramatevm.model.scaffold_1046.476/Chrysanthemum_morifolium_Ramatevm.model.scaffold_11…	66
biological_process	GO:1902533	positive regulation of intracellular signal transduction	66/25545	67/27318	0.0628014	0.915049	0.909275	Chrysanthemum_morifolium_Ramatevm.model.scaffold_10.183/Chrysanthemum_morifolium_Ramatevm.model.scaffold_10513.160/Chrysanthemum_morifolium_Ramatevm.model.scaffold_10513.174/Chrysanthemum_morifolium_Ramatevm.model.scaffold_1069.280/Chrysanthemum_morifolium_Ramatevm.model.scaffold_108.196/Chrysanthemum_morifolium_Ramatevm.model.scaffold_108.199/Chrysanthemum_morifolium_Ramatevm.model.scaffold_1109…	66
molecular_function	GO:0046873	metal ion transmembrane transporter activity	88/25545	90/27318	0.0629467	0.915049	0.909275	Chrysanthemum_morifolium_Ramatevm.model.scaffold_1008.139/Chrysanthemum_morifolium_Ramatevm.model.scaffold_10346.66/Chrysanthemum_morifolium_Ramatevm.model.scaffold_10416.17/Chrysanthemum_morifolium_Ramatevm.model.scaffold_10601.78/Chrysanthemum_morifolium_Ramatevm.model.scaffold_1064.129/Chrysanthemum_morifolium_Ramatevm.model.scaffold_1064.317/Chrysanthemum_morifolium_Ramatevm.model.scaffold_11…	88
biological_process	GO:0010817	regulation of hormone levels	327/25545	342/27318	0.0636964	0.915049	0.909275	Chrysanthemum_morifolium_Ramatevm.model.scaffold_100.146/Chrysanthemum_morifolium_Ramatevm.model.scaffold_10111.2/Chrysanthemum_morifolium_Ramatevm.model.scaffold_10165.45/Chrysanthemum_morifolium_Ramatevm.model.scaffold_1018.219/Chrysanthemum_morifolium_Ramatevm.model.scaffold_10190.5/Chrysanthemum_morifolium_Ramatevm.model.scaffold_10226.48/Chrysanthemum_morifolium_Ramatevm.model.scaffold_10226…	327
biological_process	GO:0002832	negative regulation of response to biotic stimulus	41/25545	41/27318	0.0637135	0.915049	0.909275	Chrysanthemum_morifolium_Ramatevm.model.scaffold_1074.232/Chrysanthemum_morifolium_Ramatevm.model.scaffold_1080.68/Chrysanthemum_morifolium_Ramatevm.model.scaffold_10914.79/Chrysanthemum_morifolium_Ramatevm.model.scaffold_1112.30/Chrysanthemum_morifolium_Ramatevm.model.scaffold_1112.31/Chrysanthemum_morifolium_Ramatevm.model.scaffold_1240.84/Chrysanthemum_morifolium_Ramatevm.model.scaffold_1240.8…	41
molecular_function	GO:0004176	ATP-dependent peptidase activity	41/25545	41/27318	0.0637135	0.915049	0.909275	Chrysanthemum_morifolium_Ramatevm.model.scaffold_1008.497/Chrysanthemum_morifolium_Ramatevm.model.scaffold_1016.11/Chrysanthemum_morifolium_Ramatevm.model.scaffold_1016.35/Chrysanthemum_morifolium_Ramatevm.model.scaffold_1047.44/Chrysanthemum_morifolium_Ramatevm.model.scaffold_1097.8/Chrysanthemum_morifolium_Ramatevm.model.scaffold_11081.70/Chrysanthemum_morifolium_Ramatevm.model.scaffold_1160.16…	41
biological_process	GO:0009911	positive regulation of flower development	41/25545	41/27318	0.0637135	0.915049	0.909275	Chrysanthemum_morifolium_Ramatevm.model.scaffold_1005.266/Chrysanthemum_morifolium_Ramatevm.model.scaffold_10111.39/Chrysanthemum_morifolium_Ramatevm.model.scaffold_1142.337/Chrysanthemum_morifolium_Ramatevm.model.scaffold_1217.43/Chrysanthemum_morifolium_Ramatevm.model.scaffold_1223.10/Chrysanthemum_morifolium_Ramatevm.model.scaffold_1231.278/Chrysanthemum_morifolium_Ramatevm.model.scaffold_1270…	41
biological_process	GO:0010332	response to gamma radiation	41/25545	41/27318	0.0637135	0.915049	0.909275	Chrysanthemum_morifolium_Ramatevm.model.scaffold_1005.15/Chrysanthemum_morifolium_Ramatevm.model.scaffold_1005.16/Chrysanthemum_morifolium_Ramatevm.model.scaffold_10274.61/Chrysanthemum_morifolium_Ramatevm.model.scaffold_10274.62/Chrysanthemum_morifolium_Ramatevm.model.scaffold_1052.88/Chrysanthemum_morifolium_Ramatevm.model.scaffold_10867.45/Chrysanthemum_morifolium_Ramatevm.model.scaffold_10867…	41
molecular_function	GO:0017069	snRNA binding	41/25545	41/27318	0.0637135	0.915049	0.909275	Chrysanthemum_morifolium_Ramatevm.model.scaffold_10558.104/Chrysanthemum_morifolium_Ramatevm.model.scaffold_10924.41/Chrysanthemum_morifolium_Ramatevm.model.scaffold_1133.94/Chrysanthemum_morifolium_Ramatevm.model.scaffold_1177.51/Chrysanthemum_morifolium_Ramatevm.model.scaffold_1218.23/Chrysanthemum_morifolium_Ramatevm.model.scaffold_1269.501/Chrysanthemum_morifolium_Ramatevm.model.scaffold_1269…	41
biological_process	GO:0030522	intracellular receptor signaling pathway	41/25545	41/27318	0.0637135	0.915049	0.909275	Chrysanthemum_morifolium_Ramatevm.model.scaffold_1005.266/Chrysanthemum_morifolium_Ramatevm.model.scaffold_1016.124/Chrysanthemum_morifolium_Ramatevm.model.scaffold_10165.19/Chrysanthemum_morifolium_Ramatevm.model.scaffold_11180.8/Chrysanthemum_morifolium_Ramatevm.model.scaffold_1122.100/Chrysanthemum_morifolium_Ramatevm.model.scaffold_1122.101/Chrysanthemum_morifolium_Ramatevm.model.scaffold_141…	41
biological_process	GO:0098586	cellular response to virus	41/25545	41/27318	0.0637135	0.915049	0.909275	Chrysanthemum_morifolium_Ramatevm.model.scaffold_1004.22/Chrysanthemum_morifolium_Ramatevm.model.scaffold_1027.102/Chrysanthemum_morifolium_Ramatevm.model.scaffold_1036.174/Chrysanthemum_morifolium_Ramatevm.model.scaffold_1042.300/Chrysanthemum_morifolium_Ramatevm.model.scaffold_11319.19/Chrysanthemum_morifolium_Ramatevm.model.scaffold_1166.76/Chrysanthemum_morifolium_Ramatevm.model.scaffold_1224…	41
biological_process	GO:0031047	regulatory ncRNA-mediated gene silencing	166/25545	172/27318	0.0651333	0.915049	0.909275	Chrysanthemum_morifolium_Ramatevm.model.scaffold_1004.22/Chrysanthemum_morifolium_Ramatevm.model.scaffold_1012.3/Chrysanthemum_morifolium_Ramatevm.model.scaffold_1017.124/Chrysanthemum_morifolium_Ramatevm.model.scaffold_1017.143/Chrysanthemum_morifolium_Ramatevm.model.scaffold_1026.27/Chrysanthemum_morifolium_Ramatevm.model.scaffold_1036.174/Chrysanthemum_morifolium_Ramatevm.model.scaffold_1042.3…	166
biological_process	GO:0006470	protein dephosphorylation	87/25545	89/27318	0.0660621	0.915049	0.909275	Chrysanthemum_morifolium_Ramatevm.model.scaffold_10190.116/Chrysanthemum_morifolium_Ramatevm.model.scaffold_1021.101.1/Chrysanthemum_morifolium_Ramatevm.model.scaffold_10264.129/Chrysanthemum_morifolium_Ramatevm.model.scaffold_10628.49/Chrysanthemum_morifolium_Ramatevm.model.scaffold_1064.128/Chrysanthemum_morifolium_Ramatevm.model.scaffold_1064.316/Chrysanthemum_morifolium_Ramatevm.model.scaffol…	87
biological_process	GO:0006855	xenobiotic transmembrane transport	87/25545	89/27318	0.0660621	0.915049	0.909275	Chrysanthemum_morifolium_Ramatevm.model.scaffold_1011.123/Chrysanthemum_morifolium_Ramatevm.model.scaffold_10124.130/Chrysanthemum_morifolium_Ramatevm.model.scaffold_1047.121/Chrysanthemum_morifolium_Ramatevm.model.scaffold_1048.58/Chrysanthemum_morifolium_Ramatevm.model.scaffold_1059.118/Chrysanthemum_morifolium_Ramatevm.model.scaffold_1067.63/Chrysanthemum_morifolium_Ramatevm.model.scaffold_106…	87
biological_process	GO:0006897	endocytosis	87/25545	89/27318	0.0660621	0.915049	0.909275	Chrysanthemum_morifolium_Ramatevm.model.scaffold_10124.247/Chrysanthemum_morifolium_Ramatevm.model.scaffold_10154.33/Chrysanthemum_morifolium_Ramatevm.model.scaffold_1017.378/Chrysanthemum_morifolium_Ramatevm.model.scaffold_1060.11/Chrysanthemum_morifolium_Ramatevm.model.scaffold_1094.8/Chrysanthemum_morifolium_Ramatevm.model.scaffold_11005.95/Chrysanthemum_morifolium_Ramatevm.model.scaffold_1115…	87
molecular_function	GO:0017076	purine nucleotide binding	256/25545	267/27318	0.066166	0.915049	0.909275	Chrysanthemum_morifolium_Ramatevm.model.scaffold_10037.36/Chrysanthemum_morifolium_Ramatevm.model.scaffold_1005.266/Chrysanthemum_morifolium_Ramatevm.model.scaffold_1007.137/Chrysanthemum_morifolium_Ramatevm.model.scaffold_1008.497/Chrysanthemum_morifolium_Ramatevm.model.scaffold_10119.52/Chrysanthemum_morifolium_Ramatevm.model.scaffold_10124.134/Chrysanthemum_morifolium_Ramatevm.model.scaffold_1…	256
molecular_function	GO:0032555	purine ribonucleotide binding	256/25545	267/27318	0.066166	0.915049	0.909275	Chrysanthemum_morifolium_Ramatevm.model.scaffold_10037.36/Chrysanthemum_morifolium_Ramatevm.model.scaffold_1005.266/Chrysanthemum_morifolium_Ramatevm.model.scaffold_1007.137/Chrysanthemum_morifolium_Ramatevm.model.scaffold_1008.497/Chrysanthemum_morifolium_Ramatevm.model.scaffold_10119.52/Chrysanthemum_morifolium_Ramatevm.model.scaffold_10124.134/Chrysanthemum_morifolium_Ramatevm.model.scaffold_1…	256
biological_process	GO:0044403	biological process involved in symbiotic interaction	127/25545	131/27318	0.0673162	0.915049	0.909275	Chrysanthemum_morifolium_Ramatevm.model.scaffold_1004.22/Chrysanthemum_morifolium_Ramatevm.model.scaffold_1012.82/Chrysanthemum_morifolium_Ramatevm.model.scaffold_10163.5/Chrysanthemum_morifolium_Ramatevm.model.scaffold_10269.76/Chrysanthemum_morifolium_Ramatevm.model.scaffold_1027.102/Chrysanthemum_morifolium_Ramatevm.model.scaffold_1036.174/Chrysanthemum_morifolium_Ramatevm.model.scaffold_1042.…	127
biological_process	GO:0000272	polysaccharide catabolic process	107/25545	110/27318	0.0679099	0.915049	0.909275	Chrysanthemum_morifolium_Ramatevm.model.scaffold_10119.51/Chrysanthemum_morifolium_Ramatevm.model.scaffold_1016.143/Chrysanthemum_morifolium_Ramatevm.model.scaffold_10165.243/Chrysanthemum_morifolium_Ramatevm.model.scaffold_10226.3.1/Chrysanthemum_morifolium_Ramatevm.model.scaffold_10346.70/Chrysanthemum_morifolium_Ramatevm.model.scaffold_1043.78/Chrysanthemum_morifolium_Ramatevm.model.scaffold_1…	107
biological_process	GO:0006611	protein export from nucleus	107/25545	110/27318	0.0679099	0.915049	0.909275	Chrysanthemum_morifolium_Ramatevm.model.scaffold_10013.9/Chrysanthemum_morifolium_Ramatevm.model.scaffold_10243.112/Chrysanthemum_morifolium_Ramatevm.model.scaffold_10284.31/Chrysanthemum_morifolium_Ramatevm.model.scaffold_1043.336/Chrysanthemum_morifolium_Ramatevm.model.scaffold_1054.7/Chrysanthemum_morifolium_Ramatevm.model.scaffold_1072.211/Chrysanthemum_morifolium_Ramatevm.model.scaffold_1122…	107
cellular_component	GO:0005881	cytoplasmic microtubule	40/25545	40/27318	0.0681426	0.915049	0.909275	Chrysanthemum_morifolium_Ramatevm.model.scaffold_1019.277/Chrysanthemum_morifolium_Ramatevm.model.scaffold_1069.47/Chrysanthemum_morifolium_Ramatevm.model.scaffold_1074.51_evm.model.scaffold_1074.50/Chrysanthemum_morifolium_Ramatevm.model.scaffold_123.43/Chrysanthemum_morifolium_Ramatevm.model.scaffold_1398.179/Chrysanthemum_morifolium_Ramatevm.model.scaffold_1430.279/Chrysanthemum_morifolium_Ram…	40
biological_process	GO:0009313	oligosaccharide catabolic process	40/25545	40/27318	0.0681426	0.915049	0.909275	Chrysanthemum_morifolium_Ramatevm.model.scaffold_10349.3/Chrysanthemum_morifolium_Ramatevm.model.scaffold_1038.19/Chrysanthemum_morifolium_Ramatevm.model.scaffold_1072.15/Chrysanthemum_morifolium_Ramatevm.model.scaffold_10936.26/Chrysanthemum_morifolium_Ramatevm.model.scaffold_113.345/Chrysanthemum_morifolium_Ramatevm.model.scaffold_11933.76/Chrysanthemum_morifolium_Ramatevm.model.scaffold_1279.1…	40
biological_process	GO:0016129	phytosteroid biosynthetic process	40/25545	40/27318	0.0681426	0.915049	0.909275	Chrysanthemum_morifolium_Ramatevm.model.scaffold_10190.5/Chrysanthemum_morifolium_Ramatevm.model.scaffold_1081.153/Chrysanthemum_morifolium_Ramatevm.model.scaffold_1082.274/Chrysanthemum_morifolium_Ramatevm.model.scaffold_1082.284.2/Chrysanthemum_morifolium_Ramatevm.model.scaffold_1097.68/Chrysanthemum_morifolium_Ramatevm.model.scaffold_1116.53/Chrysanthemum_morifolium_Ramatevm.model.scaffold_114…	40
molecular_function	GO:0019783	ubiquitin-like protein peptidase activity	40/25545	40/27318	0.0681426	0.915049	0.909275	Chrysanthemum_morifolium_Ramatevm.model.scaffold_109.8/Chrysanthemum_morifolium_Ramatevm.model.scaffold_11085.36/Chrysanthemum_morifolium_Ramatevm.model.scaffold_1122.51/Chrysanthemum_morifolium_Ramatevm.model.scaffold_1122.53/Chrysanthemum_morifolium_Ramatevm.model.scaffold_11433.31/Chrysanthemum_morifolium_Ramatevm.model.scaffold_11433.32/Chrysanthemum_morifolium_Ramatevm.model.scaffold_1158.13…	40
biological_process	GO:0031338	regulation of vesicle fusion	40/25545	40/27318	0.0681426	0.915049	0.909275	Chrysanthemum_morifolium_Ramatevm.model.scaffold_10190.89/Chrysanthemum_morifolium_Ramatevm.model.scaffold_10498.27/Chrysanthemum_morifolium_Ramatevm.model.scaffold_10628.121.1/Chrysanthemum_morifolium_Ramatevm.model.scaffold_1071.135/Chrysanthemum_morifolium_Ramatevm.model.scaffold_116.164/Chrysanthemum_morifolium_Ramatevm.model.scaffold_1266.484/Chrysanthemum_morifolium_Ramatevm.model.scaffold_…	40
biological_process	GO:0043269	regulation of monoatomic ion transport	40/25545	40/27318	0.0681426	0.915049	0.909275	Chrysanthemum_morifolium_Ramatevm.model.scaffold_1012.188/Chrysanthemum_morifolium_Ramatevm.model.scaffold_1027.111/Chrysanthemum_morifolium_Ramatevm.model.scaffold_10398.129/Chrysanthemum_morifolium_Ramatevm.model.scaffold_10498.169/Chrysanthemum_morifolium_Ramatevm.model.scaffold_1056.44/Chrysanthemum_morifolium_Ramatevm.model.scaffold_1187.524/Chrysanthemum_morifolium_Ramatevm.model.scaffold_1…	40
biological_process	GO:0046352	disaccharide catabolic process	40/25545	40/27318	0.0681426	0.915049	0.909275	Chrysanthemum_morifolium_Ramatevm.model.scaffold_10349.3/Chrysanthemum_morifolium_Ramatevm.model.scaffold_1038.19/Chrysanthemum_morifolium_Ramatevm.model.scaffold_1072.15/Chrysanthemum_morifolium_Ramatevm.model.scaffold_10936.26/Chrysanthemum_morifolium_Ramatevm.model.scaffold_113.345/Chrysanthemum_morifolium_Ramatevm.model.scaffold_11933.76/Chrysanthemum_morifolium_Ramatevm.model.scaffold_1279.1…	40
biological_process	GO:0009738	abscisic acid-activated signaling pathway	64/25545	65/27318	0.0700752	0.915049	0.909275	Chrysanthemum_morifolium_Ramatevm.model.scaffold_1016.124/Chrysanthemum_morifolium_Ramatevm.model.scaffold_1017.267/Chrysanthemum_morifolium_Ramatevm.model.scaffold_1074.104/Chrysanthemum_morifolium_Ramatevm.model.scaffold_10964.1/Chrysanthemum_morifolium_Ramatevm.model.scaffold_1119.14/Chrysanthemum_morifolium_Ramatevm.model.scaffold_1135.21/Chrysanthemum_morifolium_Ramatevm.model.scaffold_11535…	64
biological_process	GO:0071166	ribonucleoprotein complex localization	106/25545	109/27318	0.0709382	0.915049	0.909275	Chrysanthemum_morifolium_Ramatevm.model.scaffold_10013.9/Chrysanthemum_morifolium_Ramatevm.model.scaffold_10243.112/Chrysanthemum_morifolium_Ramatevm.model.scaffold_10284.31/Chrysanthemum_morifolium_Ramatevm.model.scaffold_1043.336/Chrysanthemum_morifolium_Ramatevm.model.scaffold_1054.7/Chrysanthemum_morifolium_Ramatevm.model.scaffold_1072.211/Chrysanthemum_morifolium_Ramatevm.model.scaffold_1122…	106
biological_process	GO:0071426	obsolete ribonucleoprotein complex export from nucleus	106/25545	109/27318	0.0709382	0.915049	0.909275	Chrysanthemum_morifolium_Ramatevm.model.scaffold_10013.9/Chrysanthemum_morifolium_Ramatevm.model.scaffold_10243.112/Chrysanthemum_morifolium_Ramatevm.model.scaffold_10284.31/Chrysanthemum_morifolium_Ramatevm.model.scaffold_1043.336/Chrysanthemum_morifolium_Ramatevm.model.scaffold_1054.7/Chrysanthemum_morifolium_Ramatevm.model.scaffold_1072.211/Chrysanthemum_morifolium_Ramatevm.model.scaffold_1122…	106
biological_process	GO:0009789	positive regulation of abscisic acid-activated signaling pathway	39/25545	39/27318	0.0728794	0.915049	0.909275	Chrysanthemum_morifolium_Ramatevm.model.scaffold_10165.45/Chrysanthemum_morifolium_Ramatevm.model.scaffold_10282.52/Chrysanthemum_morifolium_Ramatevm.model.scaffold_1065.115/Chrysanthemum_morifolium_Ramatevm.model.scaffold_1165.25/Chrysanthemum_morifolium_Ramatevm.model.scaffold_1170.53/Chrysanthemum_morifolium_Ramatevm.model.scaffold_1315.101/Chrysanthemum_morifolium_Ramatevm.model.scaffold_1315…	39
biological_process	GO:0010374	stomatal complex development	39/25545	39/27318	0.0728794	0.915049	0.909275	Chrysanthemum_morifolium_Ramatevm.model.scaffold_1021.100/Chrysanthemum_morifolium_Ramatevm.model.scaffold_10628.30/Chrysanthemum_morifolium_Ramatevm.model.scaffold_1064.21/Chrysanthemum_morifolium_Ramatevm.model.scaffold_1064.234/Chrysanthemum_morifolium_Ramatevm.model.scaffold_1072.176/Chrysanthemum_morifolium_Ramatevm.model.scaffold_1082.132/Chrysanthemum_morifolium_Ramatevm.model.scaffold_114…	39
cellular_component	GO:0031902	late endosome membrane	39/25545	39/27318	0.0728794	0.915049	0.909275	Chrysanthemum_morifolium_Ramatevm.model.scaffold_10037.35/Chrysanthemum_morifolium_Ramatevm.model.scaffold_10084.3/Chrysanthemum_morifolium_Ramatevm.model.scaffold_10104.36_evm.model.scaffold_10104.23/Chrysanthemum_morifolium_Ramatevm.model.scaffold_102.113/Chrysanthemum_morifolium_Ramatevm.model.scaffold_11315.1/Chrysanthemum_morifolium_Ramatevm.model.scaffold_1148.28/Chrysanthemum_morifolium_Ra…	39
molecular_function	GO:0035251	UDP-glucosyltransferase activity	39/25545	39/27318	0.0728794	0.915049	0.909275	Chrysanthemum_morifolium_Ramatevm.model.scaffold_1021.64/Chrysanthemum_morifolium_Ramatevm.model.scaffold_1040.31/Chrysanthemum_morifolium_Ramatevm.model.scaffold_1050.179/Chrysanthemum_morifolium_Ramatevm.model.scaffold_11378.126_evm.model.scaffold_11378.127/Chrysanthemum_morifolium_Ramatevm.model.scaffold_11418.88/Chrysanthemum_morifolium_Ramatevm.model.scaffold_11771.395/Chrysanthemum_morifoli…	39
biological_process	GO:0051865	protein autoubiquitination	39/25545	39/27318	0.0728794	0.915049	0.909275	Chrysanthemum_morifolium_Ramatevm.model.scaffold_1015.8/Chrysanthemum_morifolium_Ramatevm.model.scaffold_10536.65/Chrysanthemum_morifolium_Ramatevm.model.scaffold_10712.94/Chrysanthemum_morifolium_Ramatevm.model.scaffold_10895.12/Chrysanthemum_morifolium_Ramatevm.model.scaffold_113.256/Chrysanthemum_morifolium_Ramatevm.model.scaffold_12059.1/Chrysanthemum_morifolium_Ramatevm.model.scaffold_1302.2…	39
biological_process	GO:1901421	positive regulation of response to alcohol	39/25545	39/27318	0.0728794	0.915049	0.909275	Chrysanthemum_morifolium_Ramatevm.model.scaffold_10165.45/Chrysanthemum_morifolium_Ramatevm.model.scaffold_10282.52/Chrysanthemum_morifolium_Ramatevm.model.scaffold_1065.115/Chrysanthemum_morifolium_Ramatevm.model.scaffold_1165.25/Chrysanthemum_morifolium_Ramatevm.model.scaffold_1170.53/Chrysanthemum_morifolium_Ramatevm.model.scaffold_1315.101/Chrysanthemum_morifolium_Ramatevm.model.scaffold_1315…	39
biological_process	GO:1905959	positive regulation of cellular response to alcohol	39/25545	39/27318	0.0728794	0.915049	0.909275	Chrysanthemum_morifolium_Ramatevm.model.scaffold_10165.45/Chrysanthemum_morifolium_Ramatevm.model.scaffold_10282.52/Chrysanthemum_morifolium_Ramatevm.model.scaffold_1065.115/Chrysanthemum_morifolium_Ramatevm.model.scaffold_1165.25/Chrysanthemum_morifolium_Ramatevm.model.scaffold_1170.53/Chrysanthemum_morifolium_Ramatevm.model.scaffold_1315.101/Chrysanthemum_morifolium_Ramatevm.model.scaffold_1315…	39
cellular_component	GO:0019866	organelle inner membrane	423/25545	444/27318	0.0729577	0.915049	0.909275	Chrysanthemum_morifolium_Ramatevm.model.scaffold_1002.70/Chrysanthemum_morifolium_Ramatevm.model.scaffold_10071.73/Chrysanthemum_morifolium_Ramatevm.model.scaffold_1011.123/Chrysanthemum_morifolium_Ramatevm.model.scaffold_10124.130/Chrysanthemum_morifolium_Ramatevm.model.scaffold_1013.79/Chrysanthemum_morifolium_Ramatevm.model.scaffold_10143.41/Chrysanthemum_morifolium_Ramatevm.model.scaffold_101…	423
biological_process	GO:0043408	regulation of MAPK cascade	63/25545	64/27318	0.0740045	0.915049	0.909275	Chrysanthemum_morifolium_Ramatevm.model.scaffold_1012.188/Chrysanthemum_morifolium_Ramatevm.model.scaffold_10.183/Chrysanthemum_morifolium_Ramatevm.model.scaffold_10190.116/Chrysanthemum_morifolium_Ramatevm.model.scaffold_1051.201/Chrysanthemum_morifolium_Ramatevm.model.scaffold_1054.59/Chrysanthemum_morifolium_Ramatevm.model.scaffold_1056.44/Chrysanthemum_morifolium_Ramatevm.model.scaffold_1069.…	63
biological_process	GO:0071236	cellular response to antibiotic	63/25545	64/27318	0.0740045	0.915049	0.909275	Chrysanthemum_morifolium_Ramatevm.model.scaffold_1004.19/Chrysanthemum_morifolium_Ramatevm.model.scaffold_10264.122.1/Chrysanthemum_morifolium_Ramatevm.model.scaffold_1031.1/Chrysanthemum_morifolium_Ramatevm.model.scaffold_1042.306/Chrysanthemum_morifolium_Ramatevm.model.scaffold_1067.34/Chrysanthemum_morifolium_Ramatevm.model.scaffold_108.196/Chrysanthemum_morifolium_Ramatevm.model.scaffold_108.…	63
molecular_function	GO:0004721	phosphoprotein phosphatase activity	84/25545	86/27318	0.0762809	0.915049	0.909275	Chrysanthemum_morifolium_Ramatevm.model.scaffold_10190.116/Chrysanthemum_morifolium_Ramatevm.model.scaffold_1021.101.1/Chrysanthemum_morifolium_Ramatevm.model.scaffold_10264.129/Chrysanthemum_morifolium_Ramatevm.model.scaffold_10628.49/Chrysanthemum_morifolium_Ramatevm.model.scaffold_10779.51/Chrysanthemum_morifolium_Ramatevm.model.scaffold_1082.90_evm.model.scaffold_1082.91/Chrysanthemum_morifol…	84
molecular_function	GO:0043021	ribonucleoprotein complex binding	84/25545	86/27318	0.0762809	0.915049	0.909275	Chrysanthemum_morifolium_Ramatevm.model.scaffold_10013.9/Chrysanthemum_morifolium_Ramatevm.model.scaffold_10.183/Chrysanthemum_morifolium_Ramatevm.model.scaffold_10284.31/Chrysanthemum_morifolium_Ramatevm.model.scaffold_1066.17/Chrysanthemum_morifolium_Ramatevm.model.scaffold_10712.96/Chrysanthemum_morifolium_Ramatevm.model.scaffold_1074.296/Chrysanthemum_morifolium_Ramatevm.model.scaffold_1112.5…	84
molecular_function	GO:0000400	four-way junction DNA binding	38/25545	38/27318	0.0779453	0.915049	0.909275	Chrysanthemum_morifolium_Ramatevm.model.scaffold_10779.47/Chrysanthemum_morifolium_Ramatevm.model.scaffold_11472.32/Chrysanthemum_morifolium_Ramatevm.model.scaffold_1398.374/Chrysanthemum_morifolium_Ramatevm.model.scaffold_1404.139/Chrysanthemum_morifolium_Ramatevm.model.scaffold_1438.252/Chrysanthemum_morifolium_Ramatevm.model.scaffold_1478.8/Chrysanthemum_morifolium_Ramatevm.model.scaffold_1506…	38
molecular_function	GO:0005527	macrolide binding	38/25545	38/27318	0.0779453	0.915049	0.909275	Chrysanthemum_morifolium_Ramatevm.model.scaffold_1020.195/Chrysanthemum_morifolium_Ramatevm.model.scaffold_1070.73/Chrysanthemum_morifolium_Ramatevm.model.scaffold_1082.107/Chrysanthemum_morifolium_Ramatevm.model.scaffold_11345.2/Chrysanthemum_morifolium_Ramatevm.model.scaffold_1149.424/Chrysanthemum_morifolium_Ramatevm.model.scaffold_117.315/Chrysanthemum_morifolium_Ramatevm.model.scaffold_1274.…	38
molecular_function	GO:0005528	FK506 binding	38/25545	38/27318	0.0779453	0.915049	0.909275	Chrysanthemum_morifolium_Ramatevm.model.scaffold_1020.195/Chrysanthemum_morifolium_Ramatevm.model.scaffold_1070.73/Chrysanthemum_morifolium_Ramatevm.model.scaffold_1082.107/Chrysanthemum_morifolium_Ramatevm.model.scaffold_11345.2/Chrysanthemum_morifolium_Ramatevm.model.scaffold_1149.424/Chrysanthemum_morifolium_Ramatevm.model.scaffold_117.315/Chrysanthemum_morifolium_Ramatevm.model.scaffold_1274.…	38
biological_process	GO:0006006	glucose metabolic process	38/25545	38/27318	0.0779453	0.915049	0.909275	Chrysanthemum_morifolium_Ramatevm.model.scaffold_10558.28/Chrysanthemum_morifolium_Ramatevm.model.scaffold_11165.2/Chrysanthemum_morifolium_Ramatevm.model.scaffold_1284.84/Chrysanthemum_morifolium_Ramatevm.model.scaffold_1501.163/Chrysanthemum_morifolium_Ramatevm.model.scaffold_1501.164/Chrysanthemum_morifolium_Ramatevm.model.scaffold_1521.99/Chrysanthemum_morifolium_Ramatevm.model.scaffold_1646.…	38
biological_process	GO:0006278	RNA-templated DNA biosynthetic process	38/25545	38/27318	0.0779453	0.915049	0.909275	Chrysanthemum_morifolium_Ramatevm.model.scaffold_10154.145/Chrysanthemum_morifolium_Ramatevm.model.scaffold_10163.20/Chrysanthemum_morifolium_Ramatevm.model.scaffold_10867.45/Chrysanthemum_morifolium_Ramatevm.model.scaffold_10867.46/Chrysanthemum_morifolium_Ramatevm.model.scaffold_10867.47/Chrysanthemum_morifolium_Ramatevm.model.scaffold_1166.159/Chrysanthemum_morifolium_Ramatevm.model.scaffold_1…	38
biological_process	GO:0006892	post-Golgi vesicle-mediated transport	38/25545	38/27318	0.0779453	0.915049	0.909275	Chrysanthemum_morifolium_Ramatevm.model.scaffold_1012.8/Chrysanthemum_morifolium_Ramatevm.model.scaffold_1046.283/Chrysanthemum_morifolium_Ramatevm.model.scaffold_1046.306/Chrysanthemum_morifolium_Ramatevm.model.scaffold_10817.13/Chrysanthemum_morifolium_Ramatevm.model.scaffold_1092.52/Chrysanthemum_morifolium_Ramatevm.model.scaffold_11125.31/Chrysanthemum_morifolium_Ramatevm.model.scaffold_1148.…	38
biological_process	GO:0009084	glutamine family amino acid biosynthetic process	38/25545	38/27318	0.0779453	0.915049	0.909275	Chrysanthemum_morifolium_Ramatevm.model.scaffold_1047.121/Chrysanthemum_morifolium_Ramatevm.model.scaffold_11243.4/Chrysanthemum_morifolium_Ramatevm.model.scaffold_11319.9/Chrysanthemum_morifolium_Ramatevm.model.scaffold_11450.14/Chrysanthemum_morifolium_Ramatevm.model.scaffold_1180.177/Chrysanthemum_morifolium_Ramatevm.model.scaffold_121.141/Chrysanthemum_morifolium_Ramatevm.model.scaffold_1344.…	38
biological_process	GO:0019985	translesion synthesis	38/25545	38/27318	0.0779453	0.915049	0.909275	Chrysanthemum_morifolium_Ramatevm.model.scaffold_10194.21/Chrysanthemum_morifolium_Ramatevm.model.scaffold_10346.69/Chrysanthemum_morifolium_Ramatevm.model.scaffold_1101.91/Chrysanthemum_morifolium_Ramatevm.model.scaffold_1101.92/Chrysanthemum_morifolium_Ramatevm.model.scaffold_113.229/Chrysanthemum_morifolium_Ramatevm.model.scaffold_113.308/Chrysanthemum_morifolium_Ramatevm.model.scaffold_11771.…	38
biological_process	GO:0031365	N-terminal protein amino acid modification	38/25545	38/27318	0.0779453	0.915049	0.909275	Chrysanthemum_morifolium_Ramatevm.model.scaffold_10143.3/Chrysanthemum_morifolium_Ramatevm.model.scaffold_1051.104/Chrysanthemum_morifolium_Ramatevm.model.scaffold_1102.113/Chrysanthemum_morifolium_Ramatevm.model.scaffold_1124.50/Chrysanthemum_morifolium_Ramatevm.model.scaffold_1230.311/Chrysanthemum_morifolium_Ramatevm.model.scaffold_1260.286/Chrysanthemum_morifolium_Ramatevm.model.scaffold_1284…	38
biological_process	GO:0032784	regulation of DNA-templated transcription elongation	38/25545	38/27318	0.0779453	0.915049	0.909275	Chrysanthemum_morifolium_Ramatevm.model.scaffold_10111.39/Chrysanthemum_morifolium_Ramatevm.model.scaffold_10604.36/Chrysanthemum_morifolium_Ramatevm.model.scaffold_1087.62/Chrysanthemum_morifolium_Ramatevm.model.scaffold_11308.5/Chrysanthemum_morifolium_Ramatevm.model.scaffold_1217.43/Chrysanthemum_morifolium_Ramatevm.model.scaffold_1267.146/Chrysanthemum_morifolium_Ramatevm.model.scaffold_1267.…	38
cellular_component	GO:0071007	U2-type catalytic step 2 spliceosome	38/25545	38/27318	0.0779453	0.915049	0.909275	Chrysanthemum_morifolium_Ramatevm.model.scaffold_10085.78/Chrysanthemum_morifolium_Ramatevm.model.scaffold_11005.152/Chrysanthemum_morifolium_Ramatevm.model.scaffold_1122.100/Chrysanthemum_morifolium_Ramatevm.model.scaffold_1122.101/Chrysanthemum_morifolium_Ramatevm.model.scaffold_1133.94/Chrysanthemum_morifolium_Ramatevm.model.scaffold_1473.229/Chrysanthemum_morifolium_Ramatevm.model.scaffold_16…	38
biological_process	GO:0009629	response to gravity	62/25545	63/27318	0.0781411	0.915049	0.909275	Chrysanthemum_morifolium_Ramatevm.model.scaffold_1021.189/Chrysanthemum_morifolium_Ramatevm.model.scaffold_10274.74/Chrysanthemum_morifolium_Ramatevm.model.scaffold_10472.53/Chrysanthemum_morifolium_Ramatevm.model.scaffold_1052.127/Chrysanthemum_morifolium_Ramatevm.model.scaffold_10712.50/Chrysanthemum_morifolium_Ramatevm.model.scaffold_1080.68/Chrysanthemum_morifolium_Ramatevm.model.scaffold_110…	62
biological_process	GO:0010311	lateral root formation	62/25545	63/27318	0.0781411	0.915049	0.909275	Chrysanthemum_morifolium_Ramatevm.model.scaffold_10191.55/Chrysanthemum_morifolium_Ramatevm.model.scaffold_10226.48/Chrysanthemum_morifolium_Ramatevm.model.scaffold_10226.55/Chrysanthemum_morifolium_Ramatevm.model.scaffold_10633.61/Chrysanthemum_morifolium_Ramatevm.model.scaffold_1085.5/Chrysanthemum_morifolium_Ramatevm.model.scaffold_10895.12/Chrysanthemum_morifolium_Ramatevm.model.scaffold_1109…	62
biological_process	GO:2000243	positive regulation of reproductive process	62/25545	63/27318	0.0781411	0.915049	0.909275	Chrysanthemum_morifolium_Ramatevm.model.scaffold_1005.266/Chrysanthemum_morifolium_Ramatevm.model.scaffold_10111.39/Chrysanthemum_morifolium_Ramatevm.model.scaffold_10349.3/Chrysanthemum_morifolium_Ramatevm.model.scaffold_1038.19/Chrysanthemum_morifolium_Ramatevm.model.scaffold_1069.55/Chrysanthemum_morifolium_Ramatevm.model.scaffold_1072.15/Chrysanthemum_morifolium_Ramatevm.model.scaffold_1142.3…	62
molecular_function	GO:0030554	adenyl nucleotide binding	197/25545	205/27318	0.0787687	0.915049	0.909275	Chrysanthemum_morifolium_Ramatevm.model.scaffold_1005.266/Chrysanthemum_morifolium_Ramatevm.model.scaffold_1007.137/Chrysanthemum_morifolium_Ramatevm.model.scaffold_1008.497/Chrysanthemum_morifolium_Ramatevm.model.scaffold_10124.134/Chrysanthemum_morifolium_Ramatevm.model.scaffold_1012.82/Chrysanthemum_morifolium_Ramatevm.model.scaffold_10151.33/Chrysanthemum_morifolium_Ramatevm.model.scaffold_10…	197
molecular_function	GO:0032559	adenyl ribonucleotide binding	197/25545	205/27318	0.0787687	0.915049	0.909275	Chrysanthemum_morifolium_Ramatevm.model.scaffold_1005.266/Chrysanthemum_morifolium_Ramatevm.model.scaffold_1007.137/Chrysanthemum_morifolium_Ramatevm.model.scaffold_1008.497/Chrysanthemum_morifolium_Ramatevm.model.scaffold_10124.134/Chrysanthemum_morifolium_Ramatevm.model.scaffold_1012.82/Chrysanthemum_morifolium_Ramatevm.model.scaffold_10151.33/Chrysanthemum_morifolium_Ramatevm.model.scaffold_10…	197
cellular_component	GO:0005746	obsolete mitochondrial respirasome	83/25545	85/27318	0.0799971	0.915049	0.909275	Chrysanthemum_morifolium_Ramatevm.model.scaffold_10071.73/Chrysanthemum_morifolium_Ramatevm.model.scaffold_10143.41/Chrysanthemum_morifolium_Ramatevm.model.scaffold_10264.482/Chrysanthemum_morifolium_Ramatevm.model.scaffold_10573.9/Chrysanthemum_morifolium_Ramatevm.model.scaffold_1082.105/Chrysanthemum_morifolium_Ramatevm.model.scaffold_1102.124/Chrysanthemum_morifolium_Ramatevm.model.scaffold_11…	83
biological_process	GO:0006887	exocytosis	83/25545	85/27318	0.0799971	0.915049	0.909275	Chrysanthemum_morifolium_Ramatevm.model.scaffold_1000.284/Chrysanthemum_morifolium_Ramatevm.model.scaffold_1005.12/Chrysanthemum_morifolium_Ramatevm.model.scaffold_10085.78/Chrysanthemum_morifolium_Ramatevm.model.scaffold_1008.68/Chrysanthemum_morifolium_Ramatevm.model.scaffold_1012.8/Chrysanthemum_morifolium_Ramatevm.model.scaffold_10154.33/Chrysanthemum_morifolium_Ramatevm.model.scaffold_1032.5…	83
biological_process	GO:0048527	lateral root development	83/25545	85/27318	0.0799971	0.915049	0.909275	Chrysanthemum_morifolium_Ramatevm.model.scaffold_1002.34/Chrysanthemum_morifolium_Ramatevm.model.scaffold_1017.4/Chrysanthemum_morifolium_Ramatevm.model.scaffold_10191.55/Chrysanthemum_morifolium_Ramatevm.model.scaffold_10226.48/Chrysanthemum_morifolium_Ramatevm.model.scaffold_10226.55/Chrysanthemum_morifolium_Ramatevm.model.scaffold_10633.61/Chrysanthemum_morifolium_Ramatevm.model.scaffold_1085.…	83
biological_process	GO:0048584	positive regulation of response to stimulus	352/25545	369/27318	0.0801352	0.915049	0.909275	Chrysanthemum_morifolium_Ramatevm.model.scaffold_1004.19/Chrysanthemum_morifolium_Ramatevm.model.scaffold_10154.115/Chrysanthemum_morifolium_Ramatevm.model.scaffold_1016.124/Chrysanthemum_morifolium_Ramatevm.model.scaffold_10165.45/Chrysanthemum_morifolium_Ramatevm.model.scaffold_1018.147/Chrysanthemum_morifolium_Ramatevm.model.scaffold_10.183/Chrysanthemum_morifolium_Ramatevm.model.scaffold_1026…	352
molecular_function	GO:0004857	enzyme inhibitor activity	103/25545	106/27318	0.0807675	0.915049	0.909275	Chrysanthemum_morifolium_Ramatevm.model.scaffold_10071.16/Chrysanthemum_morifolium_Ramatevm.model.scaffold_10163.20/Chrysanthemum_morifolium_Ramatevm.model.scaffold_10243.61/Chrysanthemum_morifolium_Ramatevm.model.scaffold_10349.14/Chrysanthemum_morifolium_Ramatevm.model.scaffold_10479.2/Chrysanthemum_morifolium_Ramatevm.model.scaffold_1051.77/Chrysanthemum_morifolium_Ramatevm.model.scaffold_1055…	103
biological_process	GO:0032880	regulation of protein localization	122/25545	126/27318	0.0822513	0.915049	0.909275	Chrysanthemum_morifolium_Ramatevm.model.scaffold_100.146/Chrysanthemum_morifolium_Ramatevm.model.scaffold_10269.107/Chrysanthemum_morifolium_Ramatevm.model.scaffold_10472.53/Chrysanthemum_morifolium_Ramatevm.model.scaffold_10513.160/Chrysanthemum_morifolium_Ramatevm.model.scaffold_10513.174/Chrysanthemum_morifolium_Ramatevm.model.scaffold_1060.11/Chrysanthemum_morifolium_Ramatevm.model.scaffold_1…	122
biological_process	GO:0016569	obsolete covalent chromatin modification	283/25545	296/27318	0.0823019	0.915049	0.909275	Chrysanthemum_morifolium_Ramatevm.model.scaffold_10111.39/Chrysanthemum_morifolium_Ramatevm.model.scaffold_10111.7/Chrysanthemum_morifolium_Ramatevm.model.scaffold_10124.277/Chrysanthemum_morifolium_Ramatevm.model.scaffold_1012.57/Chrysanthemum_morifolium_Ramatevm.model.scaffold_10143.3/Chrysanthemum_morifolium_Ramatevm.model.scaffold_1017.303/Chrysanthemum_morifolium_Ramatevm.model.scaffold_1019…	283
molecular_function	GO:0042578	phosphoric ester hydrolase activity	283/25545	296/27318	0.0823019	0.915049	0.909275	Chrysanthemum_morifolium_Ramatevm.model.scaffold_10008.49/Chrysanthemum_morifolium_Ramatevm.model.scaffold_10008.50/Chrysanthemum_morifolium_Ramatevm.model.scaffold_10124.61/Chrysanthemum_morifolium_Ramatevm.model.scaffold_10190.116/Chrysanthemum_morifolium_Ramatevm.model.scaffold_1021.101.1/Chrysanthemum_morifolium_Ramatevm.model.scaffold_10260.3/Chrysanthemum_morifolium_Ramatevm.model.scaffold_…	283
biological_process	GO:0009741	response to brassinosteroid	61/25545	62/27318	0.082495	0.915049	0.909275	Chrysanthemum_morifolium_Ramatevm.model.scaffold_1012.57/Chrysanthemum_morifolium_Ramatevm.model.scaffold_1016.124/Chrysanthemum_morifolium_Ramatevm.model.scaffold_1017.4/Chrysanthemum_morifolium_Ramatevm.model.scaffold_10349.14/Chrysanthemum_morifolium_Ramatevm.model.scaffold_1056.169/Chrysanthemum_morifolium_Ramatevm.model.scaffold_1072.28/Chrysanthemum_morifolium_Ramatevm.model.scaffold_1115.1…	61
biological_process	GO:0044003	symbiont-mediated perturbation of host process	61/25545	62/27318	0.082495	0.915049	0.909275	Chrysanthemum_morifolium_Ramatevm.model.scaffold_1004.22/Chrysanthemum_morifolium_Ramatevm.model.scaffold_1012.82/Chrysanthemum_morifolium_Ramatevm.model.scaffold_1036.174/Chrysanthemum_morifolium_Ramatevm.model.scaffold_1042.300/Chrysanthemum_morifolium_Ramatevm.model.scaffold_1056.149/Chrysanthemum_morifolium_Ramatevm.model.scaffold_11524.9/Chrysanthemum_morifolium_Ramatevm.model.scaffold_1166.…	61
biological_process	GO:0006357	regulation of transcription by RNA polymerase II	384/25545	403/27318	0.0830683	0.915049	0.909275	Chrysanthemum_morifolium_Ramatevm.model.scaffold_10037.12/Chrysanthemum_morifolium_Ramatevm.model.scaffold_10095.1/Chrysanthemum_morifolium_Ramatevm.model.scaffold_101.1/Chrysanthemum_morifolium_Ramatevm.model.scaffold_10111.39/Chrysanthemum_morifolium_Ramatevm.model.scaffold_10111.7/Chrysanthemum_morifolium_Ramatevm.model.scaffold_101.20/Chrysanthemum_morifolium_Ramatevm.model.scaffold_1012.188/…	384
molecular_function	GO:0000049	tRNA binding	37/25545	37/27318	0.0833631	0.915049	0.909275	Chrysanthemum_morifolium_Ramatevm.model.scaffold_1051.105.1/Chrysanthemum_morifolium_Ramatevm.model.scaffold_1142.145/Chrysanthemum_morifolium_Ramatevm.model.scaffold_11665.99/Chrysanthemum_morifolium_Ramatevm.model.scaffold_11816.161/Chrysanthemum_morifolium_Ramatevm.model.scaffold_11962.4/Chrysanthemum_morifolium_Ramatevm.model.scaffold_1237.8/Chrysanthemum_morifolium_Ramatevm.model.scaffold_13…	37
biological_process	GO:0007041	lysosomal transport	37/25545	37/27318	0.0833631	0.915049	0.909275	Chrysanthemum_morifolium_Ramatevm.model.scaffold_10037.35/Chrysanthemum_morifolium_Ramatevm.model.scaffold_10084.3/Chrysanthemum_morifolium_Ramatevm.model.scaffold_10104.36_evm.model.scaffold_10104.23/Chrysanthemum_morifolium_Ramatevm.model.scaffold_10628.121.1/Chrysanthemum_morifolium_Ramatevm.model.scaffold_11125.31/Chrysanthemum_morifolium_Ramatevm.model.scaffold_11315.1/Chrysanthemum_morifoli…	37
biological_process	GO:0016131	brassinosteroid metabolic process	37/25545	37/27318	0.0833631	0.915049	0.909275	Chrysanthemum_morifolium_Ramatevm.model.scaffold_10190.5/Chrysanthemum_morifolium_Ramatevm.model.scaffold_1081.153/Chrysanthemum_morifolium_Ramatevm.model.scaffold_1097.68/Chrysanthemum_morifolium_Ramatevm.model.scaffold_1116.53/Chrysanthemum_morifolium_Ramatevm.model.scaffold_11210.214/Chrysanthemum_morifolium_Ramatevm.model.scaffold_116.68/Chrysanthemum_morifolium_Ramatevm.model.scaffold_1262.2…	37
cellular_component	GO:0030687	preribosome, large subunit precursor	37/25545	37/27318	0.0833631	0.915049	0.909275	Chrysanthemum_morifolium_Ramatevm.model.scaffold_10013.9/Chrysanthemum_morifolium_Ramatevm.model.scaffold_1008.6/Chrysanthemum_morifolium_Ramatevm.model.scaffold_1066.180/Chrysanthemum_morifolium_Ramatevm.model.scaffold_1180.183/Chrysanthemum_morifolium_Ramatevm.model.scaffold_1251.38/Chrysanthemum_morifolium_Ramatevm.model.scaffold_1270.113/Chrysanthemum_morifolium_Ramatevm.model.scaffold_1300.1…	37
cellular_component	GO:0031985	Golgi cisterna	37/25545	37/27318	0.0833631	0.915049	0.909275	Chrysanthemum_morifolium_Ramatevm.model.scaffold_1008.70/Chrysanthemum_morifolium_Ramatevm.model.scaffold_10243.124/Chrysanthemum_morifolium_Ramatevm.model.scaffold_1027.36/Chrysanthemum_morifolium_Ramatevm.model.scaffold_10346.120/Chrysanthemum_morifolium_Ramatevm.model.scaffold_10513.160/Chrysanthemum_morifolium_Ramatevm.model.scaffold_10513.174/Chrysanthemum_morifolium_Ramatevm.model.scaffold_…	37
biological_process	GO:0042147	retrograde transport, endosome to Golgi	37/25545	37/27318	0.0833631	0.915049	0.909275	Chrysanthemum_morifolium_Ramatevm.model.scaffold_102.113/Chrysanthemum_morifolium_Ramatevm.model.scaffold_11433.62/Chrysanthemum_morifolium_Ramatevm.model.scaffold_1148.28/Chrysanthemum_morifolium_Ramatevm.model.scaffold_11883.84/Chrysanthemum_morifolium_Ramatevm.model.scaffold_1440.57/Chrysanthemum_morifolium_Ramatevm.model.scaffold_1440.59/Chrysanthemum_morifolium_Ramatevm.model.scaffold_1440.7…	37
biological_process	GO:0042148	DNA strand invasion	37/25545	37/27318	0.0833631	0.915049	0.909275	Chrysanthemum_morifolium_Ramatevm.model.scaffold_10349.3/Chrysanthemum_morifolium_Ramatevm.model.scaffold_1038.19/Chrysanthemum_morifolium_Ramatevm.model.scaffold_1072.15/Chrysanthemum_morifolium_Ramatevm.model.scaffold_10779.47/Chrysanthemum_morifolium_Ramatevm.model.scaffold_1398.374/Chrysanthemum_morifolium_Ramatevm.model.scaffold_1404.139/Chrysanthemum_morifolium_Ramatevm.model.scaffold_1438.…	37
biological_process	GO:1901401	regulation of tetrapyrrole metabolic process	37/25545	37/27318	0.0833631	0.915049	0.909275	Chrysanthemum_morifolium_Ramatevm.model.scaffold_1021.101.1/Chrysanthemum_morifolium_Ramatevm.model.scaffold_10243.20/Chrysanthemum_morifolium_Ramatevm.model.scaffold_10633.36/Chrysanthemum_morifolium_Ramatevm.model.scaffold_1099.113/Chrysanthemum_morifolium_Ramatevm.model.scaffold_11084.23/Chrysanthemum_morifolium_Ramatevm.model.scaffold_130.283/Chrysanthemum_morifolium_Ramatevm.model.scaffold_1…	37
biological_process	GO:2000070	regulation of response to water deprivation	37/25545	37/27318	0.0833631	0.915049	0.909275	Chrysanthemum_morifolium_Ramatevm.model.scaffold_10154.115/Chrysanthemum_morifolium_Ramatevm.model.scaffold_1017.300/Chrysanthemum_morifolium_Ramatevm.model.scaffold_1052.184/Chrysanthemum_morifolium_Ramatevm.model.scaffold_1135.170/Chrysanthemum_morifolium_Ramatevm.model.scaffold_1135.56/Chrysanthemum_morifolium_Ramatevm.model.scaffold_1171.154/Chrysanthemum_morifolium_Ramatevm.model.scaffold_11…	37
biological_process	GO:1901264	carbohydrate derivative transport	82/25545	84/27318	0.083878	0.915049	0.909275	Chrysanthemum_morifolium_Ramatevm.model.scaffold_1011.123/Chrysanthemum_morifolium_Ramatevm.model.scaffold_10124.130/Chrysanthemum_morifolium_Ramatevm.model.scaffold_1019.284.1/Chrysanthemum_morifolium_Ramatevm.model.scaffold_1027.165/Chrysanthemum_morifolium_Ramatevm.model.scaffold_1046.394/Chrysanthemum_morifolium_Ramatevm.model.scaffold_1081.147/Chrysanthemum_morifolium_Ramatevm.model.scaffold…	82
biological_process	GO:0009853	photorespiration	60/25545	61/27318	0.0870764	0.915049	0.909275	Chrysanthemum_morifolium_Ramatevm.model.scaffold_1069.3/Chrysanthemum_morifolium_Ramatevm.model.scaffold_11321.131/Chrysanthemum_morifolium_Ramatevm.model.scaffold_12287.119/Chrysanthemum_morifolium_Ramatevm.model.scaffold_1236.14/Chrysanthemum_morifolium_Ramatevm.model.scaffold_1333.49/Chrysanthemum_morifolium_Ramatevm.model.scaffold_1353.342/Chrysanthemum_morifolium_Ramatevm.model.scaffold_1361…	60
biological_process	GO:0034728	nucleosome organization	60/25545	61/27318	0.0870764	0.915049	0.909275	Chrysanthemum_morifolium_Ramatevm.model.scaffold_10071.16/Chrysanthemum_morifolium_Ramatevm.model.scaffold_10143.3/Chrysanthemum_morifolium_Ramatevm.model.scaffold_10349.3/Chrysanthemum_morifolium_Ramatevm.model.scaffold_1038.19/Chrysanthemum_morifolium_Ramatevm.model.scaffold_1072.15/Chrysanthemum_morifolium_Ramatevm.model.scaffold_11665.40/Chrysanthemum_morifolium_Ramatevm.model.scaffold_1284.1…	60
biological_process	GO:0036503	ERAD pathway	60/25545	61/27318	0.0870764	0.915049	0.909275	Chrysanthemum_morifolium_Ramatevm.model.scaffold_10104.36_evm.model.scaffold_10104.23/Chrysanthemum_morifolium_Ramatevm.model.scaffold_10226.34/Chrysanthemum_morifolium_Ramatevm.model.scaffold_1069.192/Chrysanthemum_morifolium_Ramatevm.model.scaffold_1096.2/Chrysanthemum_morifolium_Ramatevm.model.scaffold_11315.1/Chrysanthemum_morifolium_Ramatevm.model.scaffold_11645.4/Chrysanthemum_morifolium_Ra…	60
biological_process	GO:0048532	anatomical structure arrangement	60/25545	61/27318	0.0870764	0.915049	0.909275	Chrysanthemum_morifolium_Ramatevm.model.scaffold_1012.82/Chrysanthemum_morifolium_Ramatevm.model.scaffold_10282.54/Chrysanthemum_morifolium_Ramatevm.model.scaffold_10472.80/Chrysanthemum_morifolium_Ramatevm.model.scaffold_10513.370/Chrysanthemum_morifolium_Ramatevm.model.scaffold_1056.149/Chrysanthemum_morifolium_Ramatevm.model.scaffold_11321.71/Chrysanthemum_morifolium_Ramatevm.model.scaffold_11…	60
biological_process	GO:0000413	protein peptidyl-prolyl isomerization	81/25545	83/27318	0.0879299	0.915049	0.909275	Chrysanthemum_morifolium_Ramatevm.model.scaffold_10085.78/Chrysanthemum_morifolium_Ramatevm.model.scaffold_10124.223/Chrysanthemum_morifolium_Ramatevm.model.scaffold_1020.195/Chrysanthemum_morifolium_Ramatevm.model.scaffold_10472.53/Chrysanthemum_morifolium_Ramatevm.model.scaffold_1070.73/Chrysanthemum_morifolium_Ramatevm.model.scaffold_1082.107/Chrysanthemum_morifolium_Ramatevm.model.scaffold_11…	81
molecular_function	GO:0003755	peptidyl-prolyl cis-trans isomerase activity	81/25545	83/27318	0.0879299	0.915049	0.909275	Chrysanthemum_morifolium_Ramatevm.model.scaffold_10085.78/Chrysanthemum_morifolium_Ramatevm.model.scaffold_10124.223/Chrysanthemum_morifolium_Ramatevm.model.scaffold_1020.195/Chrysanthemum_morifolium_Ramatevm.model.scaffold_10472.53/Chrysanthemum_morifolium_Ramatevm.model.scaffold_1070.73/Chrysanthemum_morifolium_Ramatevm.model.scaffold_1082.107/Chrysanthemum_morifolium_Ramatevm.model.scaffold_11…	81
biological_process	GO:0010608	post-transcriptional regulation of gene expression	314/25545	329/27318	0.089043	0.915049	0.909275	Chrysanthemum_morifolium_Ramatevm.model.scaffold_10012.169/Chrysanthemum_morifolium_Ramatevm.model.scaffold_10036.104/Chrysanthemum_morifolium_Ramatevm.model.scaffold_1004.22/Chrysanthemum_morifolium_Ramatevm.model.scaffold_1012.3/Chrysanthemum_morifolium_Ramatevm.model.scaffold_1012.82/Chrysanthemum_morifolium_Ramatevm.model.scaffold_1013.141/Chrysanthemum_morifolium_Ramatevm.model.scaffold_1017…	314
molecular_function	GO:0003993	acid phosphatase activity	36/25545	36/27318	0.0891572	0.915049	0.909275	Chrysanthemum_morifolium_Ramatevm.model.scaffold_1146.210/Chrysanthemum_morifolium_Ramatevm.model.scaffold_1146.214/Chrysanthemum_morifolium_Ramatevm.model.scaffold_1236.21/Chrysanthemum_morifolium_Ramatevm.model.scaffold_1236.22/Chrysanthemum_morifolium_Ramatevm.model.scaffold_1240.122/Chrysanthemum_morifolium_Ramatevm.model.scaffold_1275.31/Chrysanthemum_morifolium_Ramatevm.model.scaffold_1306.…	36
molecular_function	GO:0004402	histone acetyltransferase activity	36/25545	36/27318	0.0891572	0.915049	0.909275	Chrysanthemum_morifolium_Ramatevm.model.scaffold_10111.7/Chrysanthemum_morifolium_Ramatevm.model.scaffold_10143.3/Chrysanthemum_morifolium_Ramatevm.model.scaffold_1115.191/Chrysanthemum_morifolium_Ramatevm.model.scaffold_1188.16/Chrysanthemum_morifolium_Ramatevm.model.scaffold_1260.286/Chrysanthemum_morifolium_Ramatevm.model.scaffold_1284.88/Chrysanthemum_morifolium_Ramatevm.model.scaffold_138.10…	36
molecular_function	GO:0004659	prenyltransferase activity	36/25545	36/27318	0.0891572	0.915049	0.909275	Chrysanthemum_morifolium_Ramatevm.model.scaffold_1026.103/Chrysanthemum_morifolium_Ramatevm.model.scaffold_1049.141/Chrysanthemum_morifolium_Ramatevm.model.scaffold_11225.37/Chrysanthemum_morifolium_Ramatevm.model.scaffold_12108.95/Chrysanthemum_morifolium_Ramatevm.model.scaffold_1239.64/Chrysanthemum_morifolium_Ramatevm.model.scaffold_1292.183/Chrysanthemum_morifolium_Ramatevm.model.scaffold_132…	36
biological_process	GO:0006536	glutamate metabolic process	36/25545	36/27318	0.0891572	0.915049	0.909275	Chrysanthemum_morifolium_Ramatevm.model.scaffold_10014.22/Chrysanthemum_morifolium_Ramatevm.model.scaffold_11194.10/Chrysanthemum_morifolium_Ramatevm.model.scaffold_11243.4/Chrysanthemum_morifolium_Ramatevm.model.scaffold_1138.124/Chrysanthemum_morifolium_Ramatevm.model.scaffold_1138.126/Chrysanthemum_morifolium_Ramatevm.model.scaffold_11816.190/Chrysanthemum_morifolium_Ramatevm.model.scaffold_12…	36
biological_process	GO:0006813	potassium ion transport	36/25545	36/27318	0.0891572	0.915049	0.909275	Chrysanthemum_morifolium_Ramatevm.model.scaffold_1008.139/Chrysanthemum_morifolium_Ramatevm.model.scaffold_10346.66/Chrysanthemum_morifolium_Ramatevm.model.scaffold_11039.107/Chrysanthemum_morifolium_Ramatevm.model.scaffold_11433.36/Chrysanthemum_morifolium_Ramatevm.model.scaffold_1158.26/Chrysanthemum_morifolium_Ramatevm.model.scaffold_1182.173/Chrysanthemum_morifolium_Ramatevm.model.scaffold_12…	36
biological_process	GO:0006891	intra-Golgi vesicle-mediated transport	36/25545	36/27318	0.0891572	0.915049	0.909275	Chrysanthemum_morifolium_Ramatevm.model.scaffold_1036.206/Chrysanthemum_morifolium_Ramatevm.model.scaffold_1036.213/Chrysanthemum_morifolium_Ramatevm.model.scaffold_1142.82/Chrysanthemum_morifolium_Ramatevm.model.scaffold_11433.62/Chrysanthemum_morifolium_Ramatevm.model.scaffold_1148.28/Chrysanthemum_morifolium_Ramatevm.model.scaffold_1261.277/Chrysanthemum_morifolium_Ramatevm.model.scaffold_1440…	36
molecular_function	GO:0008028	monocarboxylic acid transmembrane transporter activity	36/25545	36/27318	0.0891572	0.915049	0.909275	Chrysanthemum_morifolium_Ramatevm.model.scaffold_1013.79/Chrysanthemum_morifolium_Ramatevm.model.scaffold_10293.2/Chrysanthemum_morifolium_Ramatevm.model.scaffold_1067.63/Chrysanthemum_morifolium_Ramatevm.model.scaffold_1067.65/Chrysanthemum_morifolium_Ramatevm.model.scaffold_11210.4/Chrysanthemum_morifolium_Ramatevm.model.scaffold_113.154/Chrysanthemum_morifolium_Ramatevm.model.scaffold_11546.10…	36
molecular_function	GO:0008378	galactosyltransferase activity	36/25545	36/27318	0.0891572	0.915049	0.909275	Chrysanthemum_morifolium_Ramatevm.model.scaffold_10274.43/Chrysanthemum_morifolium_Ramatevm.model.scaffold_1052.75/Chrysanthemum_morifolium_Ramatevm.model.scaffold_1065.130/Chrysanthemum_morifolium_Ramatevm.model.scaffold_1124.241/Chrysanthemum_morifolium_Ramatevm.model.scaffold_11535.34/Chrysanthemum_morifolium_Ramatevm.model.scaffold_11627.12/Chrysanthemum_morifolium_Ramatevm.model.scaffold_118…	36
biological_process	GO:0008645	hexose transmembrane transport	36/25545	36/27318	0.0891572	0.915049	0.909275	Chrysanthemum_morifolium_Ramatevm.model.scaffold_1016.16/Chrysanthemum_morifolium_Ramatevm.model.scaffold_1016.31/Chrysanthemum_morifolium_Ramatevm.model.scaffold_10628.24/Chrysanthemum_morifolium_Ramatevm.model.scaffold_1146.117/Chrysanthemum_morifolium_Ramatevm.model.scaffold_1193.38.1/Chrysanthemum_morifolium_Ramatevm.model.scaffold_1231.278/Chrysanthemum_morifolium_Ramatevm.model.scaffold_126…	36
molecular_function	GO:0015145	monosaccharide transmembrane transporter activity	36/25545	36/27318	0.0891572	0.915049	0.909275	Chrysanthemum_morifolium_Ramatevm.model.scaffold_1016.16/Chrysanthemum_morifolium_Ramatevm.model.scaffold_1016.31/Chrysanthemum_morifolium_Ramatevm.model.scaffold_10628.24/Chrysanthemum_morifolium_Ramatevm.model.scaffold_1146.117/Chrysanthemum_morifolium_Ramatevm.model.scaffold_1193.38.1/Chrysanthemum_morifolium_Ramatevm.model.scaffold_1231.278/Chrysanthemum_morifolium_Ramatevm.model.scaffold_126…	36
molecular_function	GO:0015149	hexose transmembrane transporter activity	36/25545	36/27318	0.0891572	0.915049	0.909275	Chrysanthemum_morifolium_Ramatevm.model.scaffold_1016.16/Chrysanthemum_morifolium_Ramatevm.model.scaffold_1016.31/Chrysanthemum_morifolium_Ramatevm.model.scaffold_10628.24/Chrysanthemum_morifolium_Ramatevm.model.scaffold_1146.117/Chrysanthemum_morifolium_Ramatevm.model.scaffold_1193.38.1/Chrysanthemum_morifolium_Ramatevm.model.scaffold_1231.278/Chrysanthemum_morifolium_Ramatevm.model.scaffold_126…	36
biological_process	GO:0015749	monosaccharide transmembrane transport	36/25545	36/27318	0.0891572	0.915049	0.909275	Chrysanthemum_morifolium_Ramatevm.model.scaffold_1016.16/Chrysanthemum_morifolium_Ramatevm.model.scaffold_1016.31/Chrysanthemum_morifolium_Ramatevm.model.scaffold_10628.24/Chrysanthemum_morifolium_Ramatevm.model.scaffold_1146.117/Chrysanthemum_morifolium_Ramatevm.model.scaffold_1193.38.1/Chrysanthemum_morifolium_Ramatevm.model.scaffold_1231.278/Chrysanthemum_morifolium_Ramatevm.model.scaffold_126…	36
cellular_component	GO:0016363	nuclear matrix	36/25545	36/27318	0.0891572	0.915049	0.909275	Chrysanthemum_morifolium_Ramatevm.model.scaffold_1032.57/Chrysanthemum_morifolium_Ramatevm.model.scaffold_1047.156/Chrysanthemum_morifolium_Ramatevm.model.scaffold_1049.8/Chrysanthemum_morifolium_Ramatevm.model.scaffold_10852.36/Chrysanthemum_morifolium_Ramatevm.model.scaffold_1122.100/Chrysanthemum_morifolium_Ramatevm.model.scaffold_1122.101/Chrysanthemum_morifolium_Ramatevm.model.scaffold_11962…	36
biological_process	GO:0018195	peptidyl-arginine modification	36/25545	36/27318	0.0891572	0.915049	0.909275	Chrysanthemum_morifolium_Ramatevm.model.scaffold_10124.277/Chrysanthemum_morifolium_Ramatevm.model.scaffold_10927.3.1/Chrysanthemum_morifolium_Ramatevm.model.scaffold_11210.222/Chrysanthemum_morifolium_Ramatevm.model.scaffold_1168.118/Chrysanthemum_morifolium_Ramatevm.model.scaffold_1168.123/Chrysanthemum_morifolium_Ramatevm.model.scaffold_11771.392/Chrysanthemum_morifolium_Ramatevm.model.scaffol…	36
biological_process	GO:0018216	peptidyl-arginine methylation	36/25545	36/27318	0.0891572	0.915049	0.909275	Chrysanthemum_morifolium_Ramatevm.model.scaffold_10124.277/Chrysanthemum_morifolium_Ramatevm.model.scaffold_10927.3.1/Chrysanthemum_morifolium_Ramatevm.model.scaffold_11210.222/Chrysanthemum_morifolium_Ramatevm.model.scaffold_1168.118/Chrysanthemum_morifolium_Ramatevm.model.scaffold_1168.123/Chrysanthemum_morifolium_Ramatevm.model.scaffold_11771.392/Chrysanthemum_morifolium_Ramatevm.model.scaffol…	36
biological_process	GO:0032388	positive regulation of intracellular transport	36/25545	36/27318	0.0891572	0.915049	0.909275	Chrysanthemum_morifolium_Ramatevm.model.scaffold_10513.160/Chrysanthemum_morifolium_Ramatevm.model.scaffold_10513.174/Chrysanthemum_morifolium_Ramatevm.model.scaffold_1060.11/Chrysanthemum_morifolium_Ramatevm.model.scaffold_1074.51_evm.model.scaffold_1074.50/Chrysanthemum_morifolium_Ramatevm.model.scaffold_11263.251/Chrysanthemum_morifolium_Ramatevm.model.scaffold_1409.191/Chrysanthemum_morifoliu…	36
biological_process	GO:0045003	double-strand break repair via synthesis-dependent strand annealing	36/25545	36/27318	0.0891572	0.915049	0.909275	Chrysanthemum_morifolium_Ramatevm.model.scaffold_10779.47/Chrysanthemum_morifolium_Ramatevm.model.scaffold_1398.374/Chrysanthemum_morifolium_Ramatevm.model.scaffold_1404.139/Chrysanthemum_morifolium_Ramatevm.model.scaffold_1438.252/Chrysanthemum_morifolium_Ramatevm.model.scaffold_1478.8/Chrysanthemum_morifolium_Ramatevm.model.scaffold_1506.409/Chrysanthemum_morifolium_Ramatevm.model.scaffold_1506…	36
biological_process	GO:0050767	regulation of neurogenesis	36/25545	36/27318	0.0891572	0.915049	0.909275	Chrysanthemum_morifolium_Ramatevm.model.scaffold_10165.149/Chrysanthemum_morifolium_Ramatevm.model.scaffold_1021.123/Chrysanthemum_morifolium_Ramatevm.model.scaffold_10264.448/Chrysanthemum_morifolium_Ramatevm.model.scaffold_1051.201/Chrysanthemum_morifolium_Ramatevm.model.scaffold_1122.100/Chrysanthemum_morifolium_Ramatevm.model.scaffold_1122.101/Chrysanthemum_morifolium_Ramatevm.model.scaffold_…	36
biological_process	GO:0051091	positive regulation of DNA-binding transcription factor activity	36/25545	36/27318	0.0891572	0.915049	0.909275	Chrysanthemum_morifolium_Ramatevm.model.scaffold_10.183/Chrysanthemum_morifolium_Ramatevm.model.scaffold_118.585/Chrysanthemum_morifolium_Ramatevm.model.scaffold_1264.55/Chrysanthemum_morifolium_Ramatevm.model.scaffold_1366.414/Chrysanthemum_morifolium_Ramatevm.model.scaffold_1394.189/Chrysanthemum_morifolium_Ramatevm.model.scaffold_1490.2/Chrysanthemum_morifolium_Ramatevm.model.scaffold_1505.37/…	36
molecular_function	GO:0061733	protein-lysine-acetyltransferase activity	36/25545	36/27318	0.0891572	0.915049	0.909275	Chrysanthemum_morifolium_Ramatevm.model.scaffold_10111.7/Chrysanthemum_morifolium_Ramatevm.model.scaffold_10143.3/Chrysanthemum_morifolium_Ramatevm.model.scaffold_1115.191/Chrysanthemum_morifolium_Ramatevm.model.scaffold_1188.16/Chrysanthemum_morifolium_Ramatevm.model.scaffold_1260.286/Chrysanthemum_morifolium_Ramatevm.model.scaffold_1284.88/Chrysanthemum_morifolium_Ramatevm.model.scaffold_138.10…	36
biological_process	GO:0072530	purine-containing compound transmembrane transport	36/25545	36/27318	0.0891572	0.915049	0.909275	Chrysanthemum_morifolium_Ramatevm.model.scaffold_1011.123/Chrysanthemum_morifolium_Ramatevm.model.scaffold_1115.180/Chrysanthemum_morifolium_Ramatevm.model.scaffold_118.574/Chrysanthemum_morifolium_Ramatevm.model.scaffold_1188.74/Chrysanthemum_morifolium_Ramatevm.model.scaffold_1201.219/Chrysanthemum_morifolium_Ramatevm.model.scaffold_12085.10/Chrysanthemum_morifolium_Ramatevm.model.scaffold_1275…	36
molecular_function	GO:1904680	peptide transmembrane transporter activity	36/25545	36/27318	0.0891572	0.915049	0.909275	Chrysanthemum_morifolium_Ramatevm.model.scaffold_1007.137/Chrysanthemum_morifolium_Ramatevm.model.scaffold_1017.300/Chrysanthemum_morifolium_Ramatevm.model.scaffold_1048.32/Chrysanthemum_morifolium_Ramatevm.model.scaffold_1135.56/Chrysanthemum_morifolium_Ramatevm.model.scaffold_1197.75/Chrysanthemum_morifolium_Ramatevm.model.scaffold_1197.85/Chrysanthemum_morifolium_Ramatevm.model.scaffold_1306.1…	36
biological_process	GO:1905393	plant organ formation	175/25545	182/27318	0.0898342	0.915049	0.909275	Chrysanthemum_morifolium_Ramatevm.model.scaffold_1004.22/Chrysanthemum_morifolium_Ramatevm.model.scaffold_10085.70/Chrysanthemum_morifolium_Ramatevm.model.scaffold_1014.133/Chrysanthemum_morifolium_Ramatevm.model.scaffold_1018.219/Chrysanthemum_morifolium_Ramatevm.model.scaffold_10191.55/Chrysanthemum_morifolium_Ramatevm.model.scaffold_10226.48/Chrysanthemum_morifolium_Ramatevm.model.scaffold_102…	175
biological_process	GO:0071395	cellular response to jasmonic acid stimulus	59/25545	60/27318	0.0918958	0.915049	0.909275	Chrysanthemum_morifolium_Ramatevm.model.scaffold_1031.1/Chrysanthemum_morifolium_Ramatevm.model.scaffold_104.78/Chrysanthemum_morifolium_Ramatevm.model.scaffold_1067.34/Chrysanthemum_morifolium_Ramatevm.model.scaffold_10998.21/Chrysanthemum_morifolium_Ramatevm.model.scaffold_11085.36/Chrysanthemum_morifolium_Ramatevm.model.scaffold_1139.360/Chrysanthemum_morifolium_Ramatevm.model.scaffold_11472.2…	59
biological_process	GO:0010015	root morphogenesis	227/25545	237/27318	0.0925246	0.915049	0.909275	Chrysanthemum_morifolium_Ramatevm.model.scaffold_101.1/Chrysanthemum_morifolium_Ramatevm.model.scaffold_101.20/Chrysanthemum_morifolium_Ramatevm.model.scaffold_1017.4/Chrysanthemum_morifolium_Ramatevm.model.scaffold_10191.55/Chrysanthemum_morifolium_Ramatevm.model.scaffold_10217.38/Chrysanthemum_morifolium_Ramatevm.model.scaffold_10226.48/Chrysanthemum_morifolium_Ramatevm.model.scaffold_10226.55/…	227
cellular_component	GO:0044431	obsolete Golgi apparatus part	411/25545	432/27318	0.0952941	0.915049	0.909275	Chrysanthemum_morifolium_Ramatevm.model.scaffold_10008.59/Chrysanthemum_morifolium_Ramatevm.model.scaffold_1007.116/Chrysanthemum_morifolium_Ramatevm.model.scaffold_1008.70/Chrysanthemum_morifolium_Ramatevm.model.scaffold_10165.149/Chrysanthemum_morifolium_Ramatevm.model.scaffold_1019.262/Chrysanthemum_morifolium_Ramatevm.model.scaffold_102.113/Chrysanthemum_morifolium_Ramatevm.model.scaffold_10.…	411
biological_process	GO:0000077	DNA damage checkpoint signaling	35/25545	35/27318	0.0953538	0.915049	0.909275	Chrysanthemum_morifolium_Ramatevm.model.scaffold_10194.21/Chrysanthemum_morifolium_Ramatevm.model.scaffold_10398.61/Chrysanthemum_morifolium_Ramatevm.model.scaffold_10669.29/Chrysanthemum_morifolium_Ramatevm.model.scaffold_10684.72/Chrysanthemum_morifolium_Ramatevm.model.scaffold_1082.207/Chrysanthemum_morifolium_Ramatevm.model.scaffold_10955.3/Chrysanthemum_morifolium_Ramatevm.model.scaffold_114…	35
biological_process	GO:0006029	proteoglycan metabolic process	35/25545	35/27318	0.0953538	0.915049	0.909275	Chrysanthemum_morifolium_Ramatevm.model.scaffold_10165.149/Chrysanthemum_morifolium_Ramatevm.model.scaffold_10274.43/Chrysanthemum_morifolium_Ramatevm.model.scaffold_1052.75/Chrysanthemum_morifolium_Ramatevm.model.scaffold_1065.130/Chrysanthemum_morifolium_Ramatevm.model.scaffold_11535.34/Chrysanthemum_morifolium_Ramatevm.model.scaffold_11627.12/Chrysanthemum_morifolium_Ramatevm.model.scaffold_11…	35
biological_process	GO:0006354	DNA-templated transcription elongation	35/25545	35/27318	0.0953538	0.915049	0.909275	Chrysanthemum_morifolium_Ramatevm.model.scaffold_1012.3/Chrysanthemum_morifolium_Ramatevm.model.scaffold_10564.3/Chrysanthemum_morifolium_Ramatevm.model.scaffold_10817.23/Chrysanthemum_morifolium_Ramatevm.model.scaffold_1108.84/Chrysanthemum_morifolium_Ramatevm.model.scaffold_1266.98/Chrysanthemum_morifolium_Ramatevm.model.scaffold_1302.162/Chrysanthemum_morifolium_Ramatevm.model.scaffold_1450.42…	35
biological_process	GO:0006368	transcription elongation by RNA polymerase II	35/25545	35/27318	0.0953538	0.915049	0.909275	Chrysanthemum_morifolium_Ramatevm.model.scaffold_1012.3/Chrysanthemum_morifolium_Ramatevm.model.scaffold_10564.3/Chrysanthemum_morifolium_Ramatevm.model.scaffold_10817.23/Chrysanthemum_morifolium_Ramatevm.model.scaffold_1108.84/Chrysanthemum_morifolium_Ramatevm.model.scaffold_1266.98/Chrysanthemum_morifolium_Ramatevm.model.scaffold_1302.162/Chrysanthemum_morifolium_Ramatevm.model.scaffold_1450.42…	35
biological_process	GO:0015865	purine nucleotide transport	35/25545	35/27318	0.0953538	0.915049	0.909275	Chrysanthemum_morifolium_Ramatevm.model.scaffold_1011.123/Chrysanthemum_morifolium_Ramatevm.model.scaffold_10124.130/Chrysanthemum_morifolium_Ramatevm.model.scaffold_1081.147/Chrysanthemum_morifolium_Ramatevm.model.scaffold_11710.1/Chrysanthemum_morifolium_Ramatevm.model.scaffold_11727.78/Chrysanthemum_morifolium_Ramatevm.model.scaffold_1188.74/Chrysanthemum_morifolium_Ramatevm.model.scaffold_119…	35
biological_process	GO:0015868	purine ribonucleotide transport	35/25545	35/27318	0.0953538	0.915049	0.909275	Chrysanthemum_morifolium_Ramatevm.model.scaffold_1011.123/Chrysanthemum_morifolium_Ramatevm.model.scaffold_10124.130/Chrysanthemum_morifolium_Ramatevm.model.scaffold_1081.147/Chrysanthemum_morifolium_Ramatevm.model.scaffold_11710.1/Chrysanthemum_morifolium_Ramatevm.model.scaffold_11727.78/Chrysanthemum_morifolium_Ramatevm.model.scaffold_1188.74/Chrysanthemum_morifolium_Ramatevm.model.scaffold_119…	35
molecular_function	GO:0016878	acid-thiol ligase activity	35/25545	35/27318	0.0953538	0.915049	0.909275	Chrysanthemum_morifolium_Ramatevm.model.scaffold_1021.128/Chrysanthemum_morifolium_Ramatevm.model.scaffold_1102.128/Chrysanthemum_morifolium_Ramatevm.model.scaffold_11341.55/Chrysanthemum_morifolium_Ramatevm.model.scaffold_1198.246/Chrysanthemum_morifolium_Ramatevm.model.scaffold_1409.192/Chrysanthemum_morifolium_Ramatevm.model.scaffold_147.50/Chrysanthemum_morifolium_Ramatevm.model.scaffold_1547…	35
biological_process	GO:0019722	calcium-mediated signaling	35/25545	35/27318	0.0953538	0.915049	0.909275	Chrysanthemum_morifolium_Ramatevm.model.scaffold_10154.149/Chrysanthemum_morifolium_Ramatevm.model.scaffold_10165.242/Chrysanthemum_morifolium_Ramatevm.model.scaffold_10201.28/Chrysanthemum_morifolium_Ramatevm.model.scaffold_10513.160/Chrysanthemum_morifolium_Ramatevm.model.scaffold_10513.174/Chrysanthemum_morifolium_Ramatevm.model.scaffold_1230.350/Chrysanthemum_morifolium_Ramatevm.model.scaffol…	35
cellular_component	GO:0035861	site of double-strand break	35/25545	35/27318	0.0953538	0.915049	0.909275	Chrysanthemum_morifolium_Ramatevm.model.scaffold_10124.134/Chrysanthemum_morifolium_Ramatevm.model.scaffold_10154.145/Chrysanthemum_morifolium_Ramatevm.model.scaffold_113.229/Chrysanthemum_morifolium_Ramatevm.model.scaffold_11956.5.1/Chrysanthemum_morifolium_Ramatevm.model.scaffold_1196.110/Chrysanthemum_morifolium_Ramatevm.model.scaffold_1196.111/Chrysanthemum_morifolium_Ramatevm.model.scaffold_…	35
biological_process	GO:0045596	negative regulation of cell differentiation	35/25545	35/27318	0.0953538	0.915049	0.909275	Chrysanthemum_morifolium_Ramatevm.model.scaffold_10165.149/Chrysanthemum_morifolium_Ramatevm.model.scaffold_1021.218/Chrysanthemum_morifolium_Ramatevm.model.scaffold_10243.24/Chrysanthemum_morifolium_Ramatevm.model.scaffold_11081.115/Chrysanthemum_morifolium_Ramatevm.model.scaffold_1142.337/Chrysanthemum_morifolium_Ramatevm.model.scaffold_1223.10/Chrysanthemum_morifolium_Ramatevm.model.scaffold_1…	35
biological_process	GO:0051503	adenine nucleotide transport	35/25545	35/27318	0.0953538	0.915049	0.909275	Chrysanthemum_morifolium_Ramatevm.model.scaffold_1011.123/Chrysanthemum_morifolium_Ramatevm.model.scaffold_10124.130/Chrysanthemum_morifolium_Ramatevm.model.scaffold_1081.147/Chrysanthemum_morifolium_Ramatevm.model.scaffold_11710.1/Chrysanthemum_morifolium_Ramatevm.model.scaffold_11727.78/Chrysanthemum_morifolium_Ramatevm.model.scaffold_1188.74/Chrysanthemum_morifolium_Ramatevm.model.scaffold_119…	35
cellular_component	GO:0071010	prespliceosome	35/25545	35/27318	0.0953538	0.915049	0.909275	Chrysanthemum_morifolium_Ramatevm.model.scaffold_1074.191/Chrysanthemum_morifolium_Ramatevm.model.scaffold_11005.152/Chrysanthemum_morifolium_Ramatevm.model.scaffold_1119.108/Chrysanthemum_morifolium_Ramatevm.model.scaffold_11263.251/Chrysanthemum_morifolium_Ramatevm.model.scaffold_1131.43/Chrysanthemum_morifolium_Ramatevm.model.scaffold_11779.44/Chrysanthemum_morifolium_Ramatevm.model.scaffold_1…	35
biological_process	GO:0072350	tricarboxylic acid metabolic process	35/25545	35/27318	0.0953538	0.915049	0.909275	Chrysanthemum_morifolium_Ramatevm.model.scaffold_10151.86/Chrysanthemum_morifolium_Ramatevm.model.scaffold_1021.128/Chrysanthemum_morifolium_Ramatevm.model.scaffold_10573.9/Chrysanthemum_morifolium_Ramatevm.model.scaffold_11367.49/Chrysanthemum_morifolium_Ramatevm.model.scaffold_1180.177/Chrysanthemum_morifolium_Ramatevm.model.scaffold_135.150/Chrysanthemum_morifolium_Ramatevm.model.scaffold_1673…	35
cellular_component	GO:0090734	site of DNA damage	35/25545	35/27318	0.0953538	0.915049	0.909275	Chrysanthemum_morifolium_Ramatevm.model.scaffold_10124.134/Chrysanthemum_morifolium_Ramatevm.model.scaffold_10154.145/Chrysanthemum_morifolium_Ramatevm.model.scaffold_113.229/Chrysanthemum_morifolium_Ramatevm.model.scaffold_11956.5.1/Chrysanthemum_morifolium_Ramatevm.model.scaffold_1196.110/Chrysanthemum_morifolium_Ramatevm.model.scaffold_1196.111/Chrysanthemum_morifolium_Ramatevm.model.scaffold_…	35
biological_process	GO:0006338	chromatin remodeling	99/25545	102/27318	0.0957649	0.915049	0.909275	Chrysanthemum_morifolium_Ramatevm.model.scaffold_1005.266/Chrysanthemum_morifolium_Ramatevm.model.scaffold_10190.109/Chrysanthemum_morifolium_Ramatevm.model.scaffold_10190.41/Chrysanthemum_morifolium_Ramatevm.model.scaffold_10346.160/Chrysanthemum_morifolium_Ramatevm.model.scaffold_10349.3/Chrysanthemum_morifolium_Ramatevm.model.scaffold_1038.19/Chrysanthemum_morifolium_Ramatevm.model.scaffold_10…	99
biological_process	GO:0048528	post-embryonic root development	99/25545	102/27318	0.0957649	0.915049	0.909275	Chrysanthemum_morifolium_Ramatevm.model.scaffold_1002.34/Chrysanthemum_morifolium_Ramatevm.model.scaffold_1017.4/Chrysanthemum_morifolium_Ramatevm.model.scaffold_10191.55/Chrysanthemum_morifolium_Ramatevm.model.scaffold_10226.48/Chrysanthemum_morifolium_Ramatevm.model.scaffold_10226.55/Chrysanthemum_morifolium_Ramatevm.model.scaffold_1027.111/Chrysanthemum_morifolium_Ramatevm.model.scaffold_10398…	99
biological_process	GO:0010638	positive regulation of organelle organization	155/25545	161/27318	0.0959258	0.915049	0.909275	Chrysanthemum_morifolium_Ramatevm.model.scaffold_1008.68/Chrysanthemum_morifolium_Ramatevm.model.scaffold_10154.33/Chrysanthemum_morifolium_Ramatevm.model.scaffold_10163.20/Chrysanthemum_morifolium_Ramatevm.model.scaffold_1017.380/Chrysanthemum_morifolium_Ramatevm.model.scaffold_10190.41/Chrysanthemum_morifolium_Ramatevm.model.scaffold_1019.277/Chrysanthemum_morifolium_Ramatevm.model.scaffold_102…	155
biological_process	GO:0016570	obsolete histone modification	277/25545	290/27318	0.0964525	0.915049	0.909275	Chrysanthemum_morifolium_Ramatevm.model.scaffold_10111.39/Chrysanthemum_morifolium_Ramatevm.model.scaffold_10111.7/Chrysanthemum_morifolium_Ramatevm.model.scaffold_10124.277/Chrysanthemum_morifolium_Ramatevm.model.scaffold_1012.57/Chrysanthemum_morifolium_Ramatevm.model.scaffold_10143.3/Chrysanthemum_morifolium_Ramatevm.model.scaffold_1017.303/Chrysanthemum_morifolium_Ramatevm.model.scaffold_1019…	277
biological_process	GO:0009926	auxin polar transport	58/25545	59/27318	0.0969641	0.915049	0.909275	Chrysanthemum_morifolium_Ramatevm.model.scaffold_10111.2/Chrysanthemum_morifolium_Ramatevm.model.scaffold_10274.74/Chrysanthemum_morifolium_Ramatevm.model.scaffold_1045.13/Chrysanthemum_morifolium_Ramatevm.model.scaffold_10513.370/Chrysanthemum_morifolium_Ramatevm.model.scaffold_1052.127/Chrysanthemum_morifolium_Ramatevm.model.scaffold_108.196/Chrysanthemum_morifolium_Ramatevm.model.scaffold_108.…	58
biological_process	GO:0007017	microtubule-based process	242/25545	253/27318	0.0986761	0.915049	0.909275	Chrysanthemum_morifolium_Ramatevm.model.scaffold_10013.71/Chrysanthemum_morifolium_Ramatevm.model.scaffold_10104.53/Chrysanthemum_morifolium_Ramatevm.model.scaffold_1012.188/Chrysanthemum_morifolium_Ramatevm.model.scaffold_1019.277/Chrysanthemum_morifolium_Ramatevm.model.scaffold_10341.7/Chrysanthemum_morifolium_Ramatevm.model.scaffold_1036.26/Chrysanthemum_morifolium_Ramatevm.model.scaffold_1046…	242
molecular_function	GO:0051020	GTPase binding	154/25545	160/27318	0.0992625	0.915049	0.909275	Chrysanthemum_morifolium_Ramatevm.model.scaffold_1000.71/Chrysanthemum_morifolium_Ramatevm.model.scaffold_1000.72/Chrysanthemum_morifolium_Ramatevm.model.scaffold_1016.15/Chrysanthemum_morifolium_Ramatevm.model.scaffold_1017.336/Chrysanthemum_morifolium_Ramatevm.model.scaffold_10190.89/Chrysanthemum_morifolium_Ramatevm.model.scaffold_1021.189/Chrysanthemum_morifolium_Ramatevm.model.scaffold_10217…	154
molecular_function	GO:0005516	calmodulin binding	98/25545	101/27318	0.0998806	0.915049	0.909275	Chrysanthemum_morifolium_Ramatevm.model.scaffold_1046.228/Chrysanthemum_morifolium_Ramatevm.model.scaffold_1046.328/Chrysanthemum_morifolium_Ramatevm.model.scaffold_10536.31/Chrysanthemum_morifolium_Ramatevm.model.scaffold_10633.128/Chrysanthemum_morifolium_Ramatevm.model.scaffold_1070.144.1/Chrysanthemum_morifolium_Ramatevm.model.scaffold_10867.18/Chrysanthemum_morifolium_Ramatevm.model.scaffold…	98
biological_process	GO:0009126	purine nucleoside monophosphate metabolic process	98/25545	101/27318	0.0998806	0.915049	0.909275	Chrysanthemum_morifolium_Ramatevm.model.scaffold_10012.84/Chrysanthemum_morifolium_Ramatevm.model.scaffold_1008.285/Chrysanthemum_morifolium_Ramatevm.model.scaffold_10143.41/Chrysanthemum_morifolium_Ramatevm.model.scaffold_1019.4/Chrysanthemum_morifolium_Ramatevm.model.scaffold_10558.28/Chrysanthemum_morifolium_Ramatevm.model.scaffold_10633.133/Chrysanthemum_morifolium_Ramatevm.model.scaffold_106…	98
biological_process	GO:0009167	purine ribonucleoside monophosphate metabolic process	98/25545	101/27318	0.0998806	0.915049	0.909275	Chrysanthemum_morifolium_Ramatevm.model.scaffold_10012.84/Chrysanthemum_morifolium_Ramatevm.model.scaffold_1008.285/Chrysanthemum_morifolium_Ramatevm.model.scaffold_10143.41/Chrysanthemum_morifolium_Ramatevm.model.scaffold_1019.4/Chrysanthemum_morifolium_Ramatevm.model.scaffold_10558.28/Chrysanthemum_morifolium_Ramatevm.model.scaffold_10633.133/Chrysanthemum_morifolium_Ramatevm.model.scaffold_106…	98
biological_process	GO:0006400	tRNA modification	117/25545	121/27318	0.100037	0.915049	0.909275	Chrysanthemum_morifolium_Ramatevm.model.scaffold_10012.147/Chrysanthemum_morifolium_Ramatevm.model.scaffold_10111.14/Chrysanthemum_morifolium_Ramatevm.model.scaffold_10264.198/Chrysanthemum_morifolium_Ramatevm.model.scaffold_10479.2/Chrysanthemum_morifolium_Ramatevm.model.scaffold_1051.105.1/Chrysanthemum_morifolium_Ramatevm.model.scaffold_10633.61/Chrysanthemum_morifolium_Ramatevm.model.scaffold…	117
molecular_function	GO:0000993	RNA polymerase II complex binding	34/25545	34/27318	0.101981	0.915049	0.909275	Chrysanthemum_morifolium_Ramatevm.model.scaffold_10037.12/Chrysanthemum_morifolium_Ramatevm.model.scaffold_10111.39/Chrysanthemum_morifolium_Ramatevm.model.scaffold_10564.3/Chrysanthemum_morifolium_Ramatevm.model.scaffold_10604.36/Chrysanthemum_morifolium_Ramatevm.model.scaffold_1087.62/Chrysanthemum_morifolium_Ramatevm.model.scaffold_1108.84/Chrysanthemum_morifolium_Ramatevm.model.scaffold_11308…	34
molecular_function	GO:0001098	basal transcription machinery binding	34/25545	34/27318	0.101981	0.915049	0.909275	Chrysanthemum_morifolium_Ramatevm.model.scaffold_10037.12/Chrysanthemum_morifolium_Ramatevm.model.scaffold_10111.39/Chrysanthemum_morifolium_Ramatevm.model.scaffold_10564.3/Chrysanthemum_morifolium_Ramatevm.model.scaffold_10604.36/Chrysanthemum_morifolium_Ramatevm.model.scaffold_1087.62/Chrysanthemum_morifolium_Ramatevm.model.scaffold_1108.84/Chrysanthemum_morifolium_Ramatevm.model.scaffold_11308…	34
molecular_function	GO:0001099	basal RNA polymerase II transcription machinery binding	34/25545	34/27318	0.101981	0.915049	0.909275	Chrysanthemum_morifolium_Ramatevm.model.scaffold_10037.12/Chrysanthemum_morifolium_Ramatevm.model.scaffold_10111.39/Chrysanthemum_morifolium_Ramatevm.model.scaffold_10564.3/Chrysanthemum_morifolium_Ramatevm.model.scaffold_10604.36/Chrysanthemum_morifolium_Ramatevm.model.scaffold_1087.62/Chrysanthemum_morifolium_Ramatevm.model.scaffold_1108.84/Chrysanthemum_morifolium_Ramatevm.model.scaffold_11308…	34
molecular_function	GO:0004722	protein serine/threonine phosphatase activity	34/25545	34/27318	0.101981	0.915049	0.909275	Chrysanthemum_morifolium_Ramatevm.model.scaffold_1021.101.1/Chrysanthemum_morifolium_Ramatevm.model.scaffold_10264.129/Chrysanthemum_morifolium_Ramatevm.model.scaffold_1082.90_evm.model.scaffold_1082.91/Chrysanthemum_morifolium_Ramatevm.model.scaffold_1099.113/Chrysanthemum_morifolium_Ramatevm.model.scaffold_11180.8/Chrysanthemum_morifolium_Ramatevm.model.scaffold_1252.7/Chrysanthemum_morifolium_…	34
cellular_component	GO:0005758	mitochondrial intermembrane space	34/25545	34/27318	0.101981	0.915049	0.909275	Chrysanthemum_morifolium_Ramatevm.model.scaffold_1008.285/Chrysanthemum_morifolium_Ramatevm.model.scaffold_10424.36/Chrysanthemum_morifolium_Ramatevm.model.scaffold_11085.60/Chrysanthemum_morifolium_Ramatevm.model.scaffold_11210.251/Chrysanthemum_morifolium_Ramatevm.model.scaffold_11549.16/Chrysanthemum_morifolium_Ramatevm.model.scaffold_1191.106/Chrysanthemum_morifolium_Ramatevm.model.scaffold_1…	34
cellular_component	GO:0005849	mRNA cleavage factor complex	34/25545	34/27318	0.101981	0.915049	0.909275	Chrysanthemum_morifolium_Ramatevm.model.scaffold_1046.50/Chrysanthemum_morifolium_Ramatevm.model.scaffold_10558.42/Chrysanthemum_morifolium_Ramatevm.model.scaffold_10935.24/Chrysanthemum_morifolium_Ramatevm.model.scaffold_1230.339/Chrysanthemum_morifolium_Ramatevm.model.scaffold_1284.70/Chrysanthemum_morifolium_Ramatevm.model.scaffold_1344.215.1/Chrysanthemum_morifolium_Ramatevm.model.scaffold_14…	34
biological_process	GO:0005985	sucrose metabolic process	34/25545	34/27318	0.101981	0.915049	0.909275	Chrysanthemum_morifolium_Ramatevm.model.scaffold_10349.3/Chrysanthemum_morifolium_Ramatevm.model.scaffold_1038.19/Chrysanthemum_morifolium_Ramatevm.model.scaffold_1072.15/Chrysanthemum_morifolium_Ramatevm.model.scaffold_113.345/Chrysanthemum_morifolium_Ramatevm.model.scaffold_1279.120/Chrysanthemum_morifolium_Ramatevm.model.scaffold_1279.123/Chrysanthemum_morifolium_Ramatevm.model.scaffold_1279.1…	34
biological_process	GO:0006283	transcription-coupled nucleotide-excision repair	34/25545	34/27318	0.101981	0.915049	0.909275	Chrysanthemum_morifolium_Ramatevm.model.scaffold_10085.78/Chrysanthemum_morifolium_Ramatevm.model.scaffold_11005.152/Chrysanthemum_morifolium_Ramatevm.model.scaffold_11771.98/Chrysanthemum_morifolium_Ramatevm.model.scaffold_12338.1/Chrysanthemum_morifolium_Ramatevm.model.scaffold_12338.2/Chrysanthemum_morifolium_Ramatevm.model.scaffold_1344.80/Chrysanthemum_morifolium_Ramatevm.model.scaffold_1370…	34
biological_process	GO:0006334	nucleosome assembly	34/25545	34/27318	0.101981	0.915049	0.909275	Chrysanthemum_morifolium_Ramatevm.model.scaffold_10071.16/Chrysanthemum_morifolium_Ramatevm.model.scaffold_10143.3/Chrysanthemum_morifolium_Ramatevm.model.scaffold_1284.121/Chrysanthemum_morifolium_Ramatevm.model.scaffold_1409.269/Chrysanthemum_morifolium_Ramatevm.model.scaffold_1438.329/Chrysanthemum_morifolium_Ramatevm.model.scaffold_1501.227/Chrysanthemum_morifolium_Ramatevm.model.scaffold_150…	34
biological_process	GO:0007283	spermatogenesis	34/25545	34/27318	0.101981	0.915049	0.909275	Chrysanthemum_morifolium_Ramatevm.model.scaffold_10513.160/Chrysanthemum_morifolium_Ramatevm.model.scaffold_10513.174/Chrysanthemum_morifolium_Ramatevm.model.scaffold_1078.18/Chrysanthemum_morifolium_Ramatevm.model.scaffold_10852.36/Chrysanthemum_morifolium_Ramatevm.model.scaffold_10935.6/Chrysanthemum_morifolium_Ramatevm.model.scaffold_11225.42/Chrysanthemum_morifolium_Ramatevm.model.scaffold_11…	34
biological_process	GO:0009566	fertilization	34/25545	34/27318	0.101981	0.915049	0.909275	Chrysanthemum_morifolium_Ramatevm.model.scaffold_1050.241/Chrysanthemum_morifolium_Ramatevm.model.scaffold_1082.132/Chrysanthemum_morifolium_Ramatevm.model.scaffold_11005.31/Chrysanthemum_morifolium_Ramatevm.model.scaffold_11464.122/Chrysanthemum_morifolium_Ramatevm.model.scaffold_1187.533/Chrysanthemum_morifolium_Ramatevm.model.scaffold_1274.96/Chrysanthemum_morifolium_Ramatevm.model.scaffold_12…	34
cellular_component	GO:0009898	cytoplasmic side of plasma membrane	34/25545	34/27318	0.101981	0.915049	0.909275	Chrysanthemum_morifolium_Ramatevm.model.scaffold_1019.277/Chrysanthemum_morifolium_Ramatevm.model.scaffold_10269.107/Chrysanthemum_morifolium_Ramatevm.model.scaffold_1051.77/Chrysanthemum_morifolium_Ramatevm.model.scaffold_10885.42/Chrysanthemum_morifolium_Ramatevm.model.scaffold_11263.14/Chrysanthemum_morifolium_Ramatevm.model.scaffold_1398.179/Chrysanthemum_morifolium_Ramatevm.model.scaffold_14…	34
biological_process	GO:0010268	brassinosteroid homeostasis	34/25545	34/27318	0.101981	0.915049	0.909275	Chrysanthemum_morifolium_Ramatevm.model.scaffold_10190.5/Chrysanthemum_morifolium_Ramatevm.model.scaffold_1097.68/Chrysanthemum_morifolium_Ramatevm.model.scaffold_1116.53/Chrysanthemum_morifolium_Ramatevm.model.scaffold_11210.214/Chrysanthemum_morifolium_Ramatevm.model.scaffold_116.68/Chrysanthemum_morifolium_Ramatevm.model.scaffold_1262.203/Chrysanthemum_morifolium_Ramatevm.model.scaffold_1290.2…	34
biological_process	GO:0015780	nucleotide-sugar transmembrane transport	34/25545	34/27318	0.101981	0.915049	0.909275	Chrysanthemum_morifolium_Ramatevm.model.scaffold_1019.284.1/Chrysanthemum_morifolium_Ramatevm.model.scaffold_1027.165/Chrysanthemum_morifolium_Ramatevm.model.scaffold_1081.147/Chrysanthemum_morifolium_Ramatevm.model.scaffold_11299.83/Chrysanthemum_morifolium_Ramatevm.model.scaffold_12113.7/Chrysanthemum_morifolium_Ramatevm.model.scaffold_1265.56/Chrysanthemum_morifolium_Ramatevm.model.scaffold_12…	34
cellular_component	GO:0031970	organelle envelope lumen	34/25545	34/27318	0.101981	0.915049	0.909275	Chrysanthemum_morifolium_Ramatevm.model.scaffold_1008.285/Chrysanthemum_morifolium_Ramatevm.model.scaffold_10424.36/Chrysanthemum_morifolium_Ramatevm.model.scaffold_11085.60/Chrysanthemum_morifolium_Ramatevm.model.scaffold_11210.251/Chrysanthemum_morifolium_Ramatevm.model.scaffold_11549.16/Chrysanthemum_morifolium_Ramatevm.model.scaffold_1191.106/Chrysanthemum_morifolium_Ramatevm.model.scaffold_1…	34
biological_process	GO:0032786	positive regulation of DNA-templated transcription, elongation	34/25545	34/27318	0.101981	0.915049	0.909275	Chrysanthemum_morifolium_Ramatevm.model.scaffold_10111.39/Chrysanthemum_morifolium_Ramatevm.model.scaffold_11308.5/Chrysanthemum_morifolium_Ramatevm.model.scaffold_1217.43/Chrysanthemum_morifolium_Ramatevm.model.scaffold_1267.146/Chrysanthemum_morifolium_Ramatevm.model.scaffold_1267.34/Chrysanthemum_morifolium_Ramatevm.model.scaffold_1400.350/Chrysanthemum_morifolium_Ramatevm.model.scaffold_1451.…	34
biological_process	GO:0034243	regulation of transcription elongation by RNA polymerase II	34/25545	34/27318	0.101981	0.915049	0.909275	Chrysanthemum_morifolium_Ramatevm.model.scaffold_10111.39/Chrysanthemum_morifolium_Ramatevm.model.scaffold_10604.36/Chrysanthemum_morifolium_Ramatevm.model.scaffold_1087.62/Chrysanthemum_morifolium_Ramatevm.model.scaffold_11308.5/Chrysanthemum_morifolium_Ramatevm.model.scaffold_1217.43/Chrysanthemum_morifolium_Ramatevm.model.scaffold_1267.146/Chrysanthemum_morifolium_Ramatevm.model.scaffold_1267.…	34
biological_process	GO:0034969	obsolete histone arginine methylation	34/25545	34/27318	0.101981	0.915049	0.909275	Chrysanthemum_morifolium_Ramatevm.model.scaffold_10124.277/Chrysanthemum_morifolium_Ramatevm.model.scaffold_10927.3.1/Chrysanthemum_morifolium_Ramatevm.model.scaffold_11210.222/Chrysanthemum_morifolium_Ramatevm.model.scaffold_1168.118/Chrysanthemum_morifolium_Ramatevm.model.scaffold_1168.123/Chrysanthemum_morifolium_Ramatevm.model.scaffold_11771.392/Chrysanthemum_morifolium_Ramatevm.model.scaffol…	34
molecular_function	GO:0043175	RNA polymerase core enzyme binding	34/25545	34/27318	0.101981	0.915049	0.909275	Chrysanthemum_morifolium_Ramatevm.model.scaffold_10037.12/Chrysanthemum_morifolium_Ramatevm.model.scaffold_10111.39/Chrysanthemum_morifolium_Ramatevm.model.scaffold_10564.3/Chrysanthemum_morifolium_Ramatevm.model.scaffold_10604.36/Chrysanthemum_morifolium_Ramatevm.model.scaffold_1087.62/Chrysanthemum_morifolium_Ramatevm.model.scaffold_1108.84/Chrysanthemum_morifolium_Ramatevm.model.scaffold_11308…	34
biological_process	GO:0090630	activation of GTPase activity	34/25545	34/27318	0.101981	0.915049	0.909275	Chrysanthemum_morifolium_Ramatevm.model.scaffold_10190.89/Chrysanthemum_morifolium_Ramatevm.model.scaffold_10498.27/Chrysanthemum_morifolium_Ramatevm.model.scaffold_1071.135/Chrysanthemum_morifolium_Ramatevm.model.scaffold_1074.51_evm.model.scaffold_1074.50/Chrysanthemum_morifolium_Ramatevm.model.scaffold_116.164/Chrysanthemum_morifolium_Ramatevm.model.scaffold_1389.6/Chrysanthemum_morifolium_Ram…	34
biological_process	GO:1901463	regulation of tetrapyrrole biosynthetic process	34/25545	34/27318	0.101981	0.915049	0.909275	Chrysanthemum_morifolium_Ramatevm.model.scaffold_1021.101.1/Chrysanthemum_morifolium_Ramatevm.model.scaffold_10243.20/Chrysanthemum_morifolium_Ramatevm.model.scaffold_10633.36/Chrysanthemum_morifolium_Ramatevm.model.scaffold_1099.113/Chrysanthemum_morifolium_Ramatevm.model.scaffold_11084.23/Chrysanthemum_morifolium_Ramatevm.model.scaffold_130.283/Chrysanthemum_morifolium_Ramatevm.model.scaffold_1…	34
cellular_component	GO:0030135	coated vesicle	57/25545	58/27318	0.102293	0.915049	0.909275	Chrysanthemum_morifolium_Ramatevm.model.scaffold_10513.160/Chrysanthemum_morifolium_Ramatevm.model.scaffold_10513.174/Chrysanthemum_morifolium_Ramatevm.model.scaffold_1069.168/Chrysanthemum_morifolium_Ramatevm.model.scaffold_11210.5/Chrysanthemum_morifolium_Ramatevm.model.scaffold_1148.28/Chrysanthemum_morifolium_Ramatevm.model.scaffold_11933.63/Chrysanthemum_morifolium_Ramatevm.model.scaffold_13…	57
biological_process	GO:0032984	protein-containing complex disassembly	57/25545	58/27318	0.102293	0.915049	0.909275	Chrysanthemum_morifolium_Ramatevm.model.scaffold_1066.17/Chrysanthemum_morifolium_Ramatevm.model.scaffold_1074.296/Chrysanthemum_morifolium_Ramatevm.model.scaffold_107.44/Chrysanthemum_morifolium_Ramatevm.model.scaffold_1112.5/Chrysanthemum_morifolium_Ramatevm.model.scaffold_1118.191/Chrysanthemum_morifolium_Ramatevm.model.scaffold_11358.1/Chrysanthemum_morifolium_Ramatevm.model.scaffold_1151.56/…	57
cellular_component	GO:1904949	ATPase complex	57/25545	58/27318	0.102293	0.915049	0.909275	Chrysanthemum_morifolium_Ramatevm.model.scaffold_10342.18/Chrysanthemum_morifolium_Ramatevm.model.scaffold_10346.66/Chrysanthemum_morifolium_Ramatevm.model.scaffold_10349.3/Chrysanthemum_morifolium_Ramatevm.model.scaffold_1036.80/Chrysanthemum_morifolium_Ramatevm.model.scaffold_1038.19/Chrysanthemum_morifolium_Ramatevm.model.scaffold_1049.8/Chrysanthemum_morifolium_Ramatevm.model.scaffold_1072.15…	57
molecular_function	GO:0008324	monoatomic cation transmembrane transporter activity	205/25545	214/27318	0.105886	0.915049	0.909275	Chrysanthemum_morifolium_Ramatevm.model.scaffold_1008.139/Chrysanthemum_morifolium_Ramatevm.model.scaffold_1011.123/Chrysanthemum_morifolium_Ramatevm.model.scaffold_1016.16/Chrysanthemum_morifolium_Ramatevm.model.scaffold_1016.31/Chrysanthemum_morifolium_Ramatevm.model.scaffold_102.125/Chrysanthemum_morifolium_Ramatevm.model.scaffold_1026.113/Chrysanthemum_morifolium_Ramatevm.model.scaffold_10346…	205
biological_process	GO:0019693	ribose phosphate metabolic process	222/25545	232/27318	0.106738	0.915049	0.909275	Chrysanthemum_morifolium_Ramatevm.model.scaffold_10012.84/Chrysanthemum_morifolium_Ramatevm.model.scaffold_1008.285/Chrysanthemum_morifolium_Ramatevm.model.scaffold_1010.57.1/Chrysanthemum_morifolium_Ramatevm.model.scaffold_10143.41/Chrysanthemum_morifolium_Ramatevm.model.scaffold_1019.4/Chrysanthemum_morifolium_Ramatevm.model.scaffold_1021.128/Chrysanthemum_morifolium_Ramatevm.model.scaffold_102…	222
molecular_function	GO:0004712	protein serine/threonine/tyrosine kinase activity	56/25545	57/27318	0.107893	0.915049	0.909275	Chrysanthemum_morifolium_Ramatevm.model.scaffold_10246.194/Chrysanthemum_morifolium_Ramatevm.model.scaffold_108.196/Chrysanthemum_morifolium_Ramatevm.model.scaffold_108.199/Chrysanthemum_morifolium_Ramatevm.model.scaffold_1089.51/Chrysanthemum_morifolium_Ramatevm.model.scaffold_110.134/Chrysanthemum_morifolium_Ramatevm.model.scaffold_1109.74/Chrysanthemum_morifolium_Ramatevm.model.scaffold_11.103…	56
biological_process	GO:0009630	gravitropism	56/25545	57/27318	0.107893	0.915049	0.909275	Chrysanthemum_morifolium_Ramatevm.model.scaffold_1021.189/Chrysanthemum_morifolium_Ramatevm.model.scaffold_10274.74/Chrysanthemum_morifolium_Ramatevm.model.scaffold_10472.53/Chrysanthemum_morifolium_Ramatevm.model.scaffold_1052.127/Chrysanthemum_morifolium_Ramatevm.model.scaffold_10712.50/Chrysanthemum_morifolium_Ramatevm.model.scaffold_1080.68/Chrysanthemum_morifolium_Ramatevm.model.scaffold_110…	56
biological_process	GO:0009734	auxin-activated signaling pathway	56/25545	57/27318	0.107893	0.915049	0.909275	Chrysanthemum_morifolium_Ramatevm.model.scaffold_10124.348/Chrysanthemum_morifolium_Ramatevm.model.scaffold_1017.236/Chrysanthemum_morifolium_Ramatevm.model.scaffold_10264.120/Chrysanthemum_morifolium_Ramatevm.model.scaffold_10274.74/Chrysanthemum_morifolium_Ramatevm.model.scaffold_10328.67/Chrysanthemum_morifolium_Ramatevm.model.scaffold_1036.192/Chrysanthemum_morifolium_Ramatevm.model.scaffold_…	56
cellular_component	GO:0005635	nuclear envelope	204/25545	213/27318	0.109034	0.915049	0.909275	Chrysanthemum_morifolium_Ramatevm.model.scaffold_10008.57/Chrysanthemum_morifolium_Ramatevm.model.scaffold_1008.513/Chrysanthemum_morifolium_Ramatevm.model.scaffold_1019.277/Chrysanthemum_morifolium_Ramatevm.model.scaffold_1021.101.1/Chrysanthemum_morifolium_Ramatevm.model.scaffold_10222.17/Chrysanthemum_morifolium_Ramatevm.model.scaffold_10243.112/Chrysanthemum_morifolium_Ramatevm.model.scaffold…	204
cellular_component	GO:0000347	THO complex	33/25545	33/27318	0.109068	0.915049	0.909275	Chrysanthemum_morifolium_Ramatevm.model.scaffold_1078.21.1/Chrysanthemum_morifolium_Ramatevm.model.scaffold_1082.169/Chrysanthemum_morifolium_Ramatevm.model.scaffold_11569.101/Chrysanthemum_morifolium_Ramatevm.model.scaffold_11979.46/Chrysanthemum_morifolium_Ramatevm.model.scaffold_1274.79/Chrysanthemum_morifolium_Ramatevm.model.scaffold_1324.32/Chrysanthemum_morifolium_Ramatevm.model.scaffold_14…	33
molecular_function	GO:0005351	carbohydrate:proton symporter activity	33/25545	33/27318	0.109068	0.915049	0.909275	Chrysanthemum_morifolium_Ramatevm.model.scaffold_1016.16/Chrysanthemum_morifolium_Ramatevm.model.scaffold_1016.31/Chrysanthemum_morifolium_Ramatevm.model.scaffold_10628.24/Chrysanthemum_morifolium_Ramatevm.model.scaffold_1146.117/Chrysanthemum_morifolium_Ramatevm.model.scaffold_1193.38.1/Chrysanthemum_morifolium_Ramatevm.model.scaffold_1231.278/Chrysanthemum_morifolium_Ramatevm.model.scaffold_126…	33
molecular_function	GO:0005355	obsolete glucose transmembrane transporter activity	33/25545	33/27318	0.109068	0.915049	0.909275	Chrysanthemum_morifolium_Ramatevm.model.scaffold_1016.16/Chrysanthemum_morifolium_Ramatevm.model.scaffold_1016.31/Chrysanthemum_morifolium_Ramatevm.model.scaffold_10628.24/Chrysanthemum_morifolium_Ramatevm.model.scaffold_1146.117/Chrysanthemum_morifolium_Ramatevm.model.scaffold_1193.38.1/Chrysanthemum_morifolium_Ramatevm.model.scaffold_1231.278/Chrysanthemum_morifolium_Ramatevm.model.scaffold_126…	33
molecular_function	GO:0005402	carbohydrate:monoatomic cation symporter activity	33/25545	33/27318	0.109068	0.915049	0.909275	Chrysanthemum_morifolium_Ramatevm.model.scaffold_1016.16/Chrysanthemum_morifolium_Ramatevm.model.scaffold_1016.31/Chrysanthemum_morifolium_Ramatevm.model.scaffold_10628.24/Chrysanthemum_morifolium_Ramatevm.model.scaffold_1146.117/Chrysanthemum_morifolium_Ramatevm.model.scaffold_1193.38.1/Chrysanthemum_morifolium_Ramatevm.model.scaffold_1231.278/Chrysanthemum_morifolium_Ramatevm.model.scaffold_126…	33
biological_process	GO:0010103	stomatal complex morphogenesis	33/25545	33/27318	0.109068	0.915049	0.909275	Chrysanthemum_morifolium_Ramatevm.model.scaffold_1021.100/Chrysanthemum_morifolium_Ramatevm.model.scaffold_10628.30/Chrysanthemum_morifolium_Ramatevm.model.scaffold_1064.21/Chrysanthemum_morifolium_Ramatevm.model.scaffold_1064.234/Chrysanthemum_morifolium_Ramatevm.model.scaffold_1082.132/Chrysanthemum_morifolium_Ramatevm.model.scaffold_11433.80/Chrysanthemum_morifolium_Ramatevm.model.scaffold_114…	33
molecular_function	GO:0016273	arginine N-methyltransferase activity	33/25545	33/27318	0.109068	0.915049	0.909275	Chrysanthemum_morifolium_Ramatevm.model.scaffold_10124.277/Chrysanthemum_morifolium_Ramatevm.model.scaffold_11210.222/Chrysanthemum_morifolium_Ramatevm.model.scaffold_1168.118/Chrysanthemum_morifolium_Ramatevm.model.scaffold_1168.123/Chrysanthemum_morifolium_Ramatevm.model.scaffold_11771.392/Chrysanthemum_morifolium_Ramatevm.model.scaffold_11826.73/Chrysanthemum_morifolium_Ramatevm.model.scaffold…	33
molecular_function	GO:0016274	protein-arginine N-methyltransferase activity	33/25545	33/27318	0.109068	0.915049	0.909275	Chrysanthemum_morifolium_Ramatevm.model.scaffold_10124.277/Chrysanthemum_morifolium_Ramatevm.model.scaffold_11210.222/Chrysanthemum_morifolium_Ramatevm.model.scaffold_1168.118/Chrysanthemum_morifolium_Ramatevm.model.scaffold_1168.123/Chrysanthemum_morifolium_Ramatevm.model.scaffold_11771.392/Chrysanthemum_morifolium_Ramatevm.model.scaffold_11826.73/Chrysanthemum_morifolium_Ramatevm.model.scaffold…	33
biological_process	GO:0030004	obsolete cellular monovalent inorganic cation homeostasis	33/25545	33/27318	0.109068	0.915049	0.909275	Chrysanthemum_morifolium_Ramatevm.model.scaffold_102.125/Chrysanthemum_morifolium_Ramatevm.model.scaffold_10346.66/Chrysanthemum_morifolium_Ramatevm.model.scaffold_1097.354/Chrysanthemum_morifolium_Ramatevm.model.scaffold_11039.107/Chrysanthemum_morifolium_Ramatevm.model.scaffold_1182.173/Chrysanthemum_morifolium_Ramatevm.model.scaffold_1217.136/Chrysanthemum_morifolium_Ramatevm.model.scaffold_13…	33
biological_process	GO:0035246	peptidyl-arginine N-methylation	33/25545	33/27318	0.109068	0.915049	0.909275	Chrysanthemum_morifolium_Ramatevm.model.scaffold_10124.277/Chrysanthemum_morifolium_Ramatevm.model.scaffold_11210.222/Chrysanthemum_morifolium_Ramatevm.model.scaffold_1168.118/Chrysanthemum_morifolium_Ramatevm.model.scaffold_1168.123/Chrysanthemum_morifolium_Ramatevm.model.scaffold_11771.392/Chrysanthemum_morifolium_Ramatevm.model.scaffold_11826.73/Chrysanthemum_morifolium_Ramatevm.model.scaffold…	33
biological_process	GO:0046323	D-glucose import	33/25545	33/27318	0.109068	0.915049	0.909275	Chrysanthemum_morifolium_Ramatevm.model.scaffold_1016.16/Chrysanthemum_morifolium_Ramatevm.model.scaffold_1016.31/Chrysanthemum_morifolium_Ramatevm.model.scaffold_10628.24/Chrysanthemum_morifolium_Ramatevm.model.scaffold_1146.117/Chrysanthemum_morifolium_Ramatevm.model.scaffold_1193.38.1/Chrysanthemum_morifolium_Ramatevm.model.scaffold_1231.278/Chrysanthemum_morifolium_Ramatevm.model.scaffold_126…	33
biological_process	GO:0051494	negative regulation of cytoskeleton organization	33/25545	33/27318	0.109068	0.915049	0.909275	Chrysanthemum_morifolium_Ramatevm.model.scaffold_1032.57/Chrysanthemum_morifolium_Ramatevm.model.scaffold_1228.28/Chrysanthemum_morifolium_Ramatevm.model.scaffold_1260.235/Chrysanthemum_morifolium_Ramatevm.model.scaffold_1311.1/Chrysanthemum_morifolium_Ramatevm.model.scaffold_1674.20/Chrysanthemum_morifolium_Ramatevm.model.scaffold_1809.213.2/Chrysanthemum_morifolium_Ramatevm.model.scaffold_1820.…	33
biological_process	GO:0071219	cellular response to molecule of bacterial origin	33/25545	33/27318	0.109068	0.915049	0.909275	Chrysanthemum_morifolium_Ramatevm.model.scaffold_10264.448/Chrysanthemum_morifolium_Ramatevm.model.scaffold_1053.15/Chrysanthemum_morifolium_Ramatevm.model.scaffold_1133.94/Chrysanthemum_morifolium_Ramatevm.model.scaffold_1139.421/Chrysanthemum_morifolium_Ramatevm.model.scaffold_1144.7/Chrysanthemum_morifolium_Ramatevm.model.scaffold_11727.1/Chrysanthemum_morifolium_Ramatevm.model.scaffold_1333.7…	33
molecular_function	GO:1901681	sulfur compound binding	33/25545	33/27318	0.109068	0.915049	0.909275	Chrysanthemum_morifolium_Ramatevm.model.scaffold_10151.33/Chrysanthemum_morifolium_Ramatevm.model.scaffold_104.73/Chrysanthemum_morifolium_Ramatevm.model.scaffold_10998.26/Chrysanthemum_morifolium_Ramatevm.model.scaffold_1101.49/Chrysanthemum_morifolium_Ramatevm.model.scaffold_1135.239/Chrysanthemum_morifolium_Ramatevm.model.scaffold_13.100/Chrysanthemum_morifolium_Ramatevm.model.scaffold_1601.94…	33
biological_process	GO:1902904	negative regulation of supramolecular fiber organization	33/25545	33/27318	0.109068	0.915049	0.909275	Chrysanthemum_morifolium_Ramatevm.model.scaffold_1032.57/Chrysanthemum_morifolium_Ramatevm.model.scaffold_1228.28/Chrysanthemum_morifolium_Ramatevm.model.scaffold_1260.235/Chrysanthemum_morifolium_Ramatevm.model.scaffold_1311.1/Chrysanthemum_morifolium_Ramatevm.model.scaffold_1674.20/Chrysanthemum_morifolium_Ramatevm.model.scaffold_1809.213.2/Chrysanthemum_morifolium_Ramatevm.model.scaffold_1820.…	33
biological_process	GO:1904659	D-glucose transmembrane transport	33/25545	33/27318	0.109068	0.915049	0.909275	Chrysanthemum_morifolium_Ramatevm.model.scaffold_1016.16/Chrysanthemum_morifolium_Ramatevm.model.scaffold_1016.31/Chrysanthemum_morifolium_Ramatevm.model.scaffold_10628.24/Chrysanthemum_morifolium_Ramatevm.model.scaffold_1146.117/Chrysanthemum_morifolium_Ramatevm.model.scaffold_1193.38.1/Chrysanthemum_morifolium_Ramatevm.model.scaffold_1231.278/Chrysanthemum_morifolium_Ramatevm.model.scaffold_126…	33
biological_process	GO:0051604	protein maturation	133/25545	138/27318	0.109675	0.915049	0.909275	Chrysanthemum_morifolium_Ramatevm.model.scaffold_10143.3/Chrysanthemum_morifolium_Ramatevm.model.scaffold_10154.114/Chrysanthemum_morifolium_Ramatevm.model.scaffold_10350.2/Chrysanthemum_morifolium_Ramatevm.model.scaffold_104.45/Chrysanthemum_morifolium_Ramatevm.model.scaffold_1050.140/Chrysanthemum_morifolium_Ramatevm.model.scaffold_1051.104/Chrysanthemum_morifolium_Ramatevm.model.scaffold_1059.…	133
biological_process	GO:0030490	maturation of SSU-rRNA	76/25545	78/27318	0.110978	0.915049	0.909275	Chrysanthemum_morifolium_Ramatevm.model.scaffold_10014.23/Chrysanthemum_morifolium_Ramatevm.model.scaffold_1012.9/Chrysanthemum_morifolium_Ramatevm.model.scaffold_1036.164.2/Chrysanthemum_morifolium_Ramatevm.model.scaffold_10817.12/Chrysanthemum_morifolium_Ramatevm.model.scaffold_10817.127/Chrysanthemum_morifolium_Ramatevm.model.scaffold_10935.5/Chrysanthemum_morifolium_Ramatevm.model.scaffold_10…	76
cellular_component	GO:0042646	plastid nucleoid	76/25545	78/27318	0.110978	0.915049	0.909275	Chrysanthemum_morifolium_Ramatevm.model.scaffold_10085.80/Chrysanthemum_morifolium_Ramatevm.model.scaffold_10154.101/Chrysanthemum_morifolium_Ramatevm.model.scaffold_1047.156/Chrysanthemum_morifolium_Ramatevm.model.scaffold_10633.129/Chrysanthemum_morifolium_Ramatevm.model.scaffold_10712.48/Chrysanthemum_morifolium_Ramatevm.model.scaffold_1094.110/Chrysanthemum_morifolium_Ramatevm.model.scaffold_…	76
biological_process	GO:0008202	steroid metabolic process	95/25545	98/27318	0.113178	0.915049	0.909275	Chrysanthemum_morifolium_Ramatevm.model.scaffold_10190.5/Chrysanthemum_morifolium_Ramatevm.model.scaffold_10264.278/Chrysanthemum_morifolium_Ramatevm.model.scaffold_1081.153/Chrysanthemum_morifolium_Ramatevm.model.scaffold_1082.108/Chrysanthemum_morifolium_Ramatevm.model.scaffold_1082.274/Chrysanthemum_morifolium_Ramatevm.model.scaffold_1082.284.2/Chrysanthemum_morifolium_Ramatevm.model.scaffold_…	95
molecular_function	GO:0015075	monoatomic ion transmembrane transporter activity	419/25545	441/27318	0.113681	0.915049	0.909275	Chrysanthemum_morifolium_Ramatevm.model.scaffold_10014.22/Chrysanthemum_morifolium_Ramatevm.model.scaffold_1002.70/Chrysanthemum_morifolium_Ramatevm.model.scaffold_1008.139/Chrysanthemum_morifolium_Ramatevm.model.scaffold_1011.123/Chrysanthemum_morifolium_Ramatevm.model.scaffold_10124.130/Chrysanthemum_morifolium_Ramatevm.model.scaffold_1013.79/Chrysanthemum_morifolium_Ramatevm.model.scaffold_101…	419
biological_process	GO:0009073	aromatic amino acid family biosynthetic process	55/25545	56/27318	0.113778	0.915049	0.909275	Chrysanthemum_morifolium_Ramatevm.model.scaffold_1005.138/Chrysanthemum_morifolium_Ramatevm.model.scaffold_1016.124/Chrysanthemum_morifolium_Ramatevm.model.scaffold_10190.21/Chrysanthemum_morifolium_Ramatevm.model.scaffold_10712.50/Chrysanthemum_morifolium_Ramatevm.model.scaffold_11299.69/Chrysanthemum_morifolium_Ramatevm.model.scaffold_116.83/Chrysanthemum_morifolium_Ramatevm.model.scaffold_126.…	55
biological_process	GO:0010038	response to metal ion	451/25545	475/27318	0.114618	0.915049	0.909275	Chrysanthemum_morifolium_Ramatevm.model.scaffold_10013.113/Chrysanthemum_morifolium_Ramatevm.model.scaffold_10124.211/Chrysanthemum_morifolium_Ramatevm.model.scaffold_10191.40/Chrysanthemum_morifolium_Ramatevm.model.scaffold_1019.4/Chrysanthemum_morifolium_Ramatevm.model.scaffold_1020.212/Chrysanthemum_morifolium_Ramatevm.model.scaffold_1021.101.1/Chrysanthemum_morifolium_Ramatevm.model.scaffold_…	451
molecular_function	GO:0016741	transferase activity, transferring one-carbon groups	287/25545	301/27318	0.114684	0.915049	0.909275	Chrysanthemum_morifolium_Ramatevm.model.scaffold_10012.169/Chrysanthemum_morifolium_Ramatevm.model.scaffold_1004.22/Chrysanthemum_morifolium_Ramatevm.model.scaffold_1008.6/Chrysanthemum_morifolium_Ramatevm.model.scaffold_10124.277/Chrysanthemum_morifolium_Ramatevm.model.scaffold_1017.303/Chrysanthemum_morifolium_Ramatevm.model.scaffold_10201.15/Chrysanthemum_morifolium_Ramatevm.model.scaffold_102…	287
biological_process	GO:0033043	regulation of organelle organization	402/25545	423/27318	0.115432	0.915049	0.909275	Chrysanthemum_morifolium_Ramatevm.model.scaffold_1008.513/Chrysanthemum_morifolium_Ramatevm.model.scaffold_1008.68/Chrysanthemum_morifolium_Ramatevm.model.scaffold_10143.8/Chrysanthemum_morifolium_Ramatevm.model.scaffold_10154.33/Chrysanthemum_morifolium_Ramatevm.model.scaffold_10163.20/Chrysanthemum_morifolium_Ramatevm.model.scaffold_1017.380/Chrysanthemum_morifolium_Ramatevm.model.scaffold_1019…	402
biological_process	GO:0009311	oligosaccharide metabolic process	75/25545	77/27318	0.116192	0.915049	0.909275	Chrysanthemum_morifolium_Ramatevm.model.scaffold_10260.23/Chrysanthemum_morifolium_Ramatevm.model.scaffold_1027.36/Chrysanthemum_morifolium_Ramatevm.model.scaffold_10349.3/Chrysanthemum_morifolium_Ramatevm.model.scaffold_1038.19/Chrysanthemum_morifolium_Ramatevm.model.scaffold_1072.15/Chrysanthemum_morifolium_Ramatevm.model.scaffold_10936.26/Chrysanthemum_morifolium_Ramatevm.model.scaffold_113.34…	75
biological_process	GO:0006997	nucleus organization	113/25545	117/27318	0.116587	0.915049	0.909275	Chrysanthemum_morifolium_Ramatevm.model.scaffold_10222.17/Chrysanthemum_morifolium_Ramatevm.model.scaffold_10243.112/Chrysanthemum_morifolium_Ramatevm.model.scaffold_1038.2/Chrysanthemum_morifolium_Ramatevm.model.scaffold_1042.243/Chrysanthemum_morifolium_Ramatevm.model.scaffold_1054.7/Chrysanthemum_morifolium_Ramatevm.model.scaffold_1065.97/Chrysanthemum_morifolium_Ramatevm.model.scaffold_10817.…	113
molecular_function	GO:0008237	metallopeptidase activity	113/25545	117/27318	0.116587	0.915049	0.909275	Chrysanthemum_morifolium_Ramatevm.model.scaffold_1016.11/Chrysanthemum_morifolium_Ramatevm.model.scaffold_1016.35/Chrysanthemum_morifolium_Ramatevm.model.scaffold_1029.21/Chrysanthemum_morifolium_Ramatevm.model.scaffold_10346.69/Chrysanthemum_morifolium_Ramatevm.model.scaffold_10424.34/Chrysanthemum_morifolium_Ramatevm.model.scaffold_10424.36/Chrysanthemum_morifolium_Ramatevm.model.scaffold_1047.…	113
biological_process	GO:0006084	acetyl-CoA metabolic process	32/25545	32/27318	0.116648	0.915049	0.909275	Chrysanthemum_morifolium_Ramatevm.model.scaffold_10264.278/Chrysanthemum_morifolium_Ramatevm.model.scaffold_1082.274/Chrysanthemum_morifolium_Ramatevm.model.scaffold_1082.284.2/Chrysanthemum_morifolium_Ramatevm.model.scaffold_11367.13/Chrysanthemum_morifolium_Ramatevm.model.scaffold_11367.14/Chrysanthemum_morifolium_Ramatevm.model.scaffold_1146.1/Chrysanthemum_morifolium_Ramatevm.model.scaffold_1…	32
biological_process	GO:0006101	citrate metabolic process	32/25545	32/27318	0.116648	0.915049	0.909275	Chrysanthemum_morifolium_Ramatevm.model.scaffold_10151.86/Chrysanthemum_morifolium_Ramatevm.model.scaffold_1021.128/Chrysanthemum_morifolium_Ramatevm.model.scaffold_10573.9/Chrysanthemum_morifolium_Ramatevm.model.scaffold_11367.49/Chrysanthemum_morifolium_Ramatevm.model.scaffold_135.150/Chrysanthemum_morifolium_Ramatevm.model.scaffold_1687.96/Chrysanthemum_morifolium_Ramatevm.model.scaffold_1724.…	32
biological_process	GO:0006465	signal peptide processing	32/25545	32/27318	0.116648	0.915049	0.909275	Chrysanthemum_morifolium_Ramatevm.model.scaffold_10154.114/Chrysanthemum_morifolium_Ramatevm.model.scaffold_1146.198/Chrysanthemum_morifolium_Ramatevm.model.scaffold_1146.209/Chrysanthemum_morifolium_Ramatevm.model.scaffold_12225.3/Chrysanthemum_morifolium_Ramatevm.model.scaffold_1290.198/Chrysanthemum_morifolium_Ramatevm.model.scaffold_1291.299/Chrysanthemum_morifolium_Ramatevm.model.scaffold_12…	32
molecular_function	GO:0008198	ferrous iron binding	32/25545	32/27318	0.116648	0.915049	0.909275	Chrysanthemum_morifolium_Ramatevm.model.scaffold_1051.105.1/Chrysanthemum_morifolium_Ramatevm.model.scaffold_11557.46/Chrysanthemum_morifolium_Ramatevm.model.scaffold_1398.337/Chrysanthemum_morifolium_Ramatevm.model.scaffold_1398.359/Chrysanthemum_morifolium_Ramatevm.model.scaffold_1420.99.1/Chrysanthemum_morifolium_Ramatevm.model.scaffold_1465.66/Chrysanthemum_morifolium_Ramatevm.model.scaffold_…	32
biological_process	GO:0009616	RNAi-mediated antiviral immune response	32/25545	32/27318	0.116648	0.915049	0.909275	Chrysanthemum_morifolium_Ramatevm.model.scaffold_1004.22/Chrysanthemum_morifolium_Ramatevm.model.scaffold_1036.174/Chrysanthemum_morifolium_Ramatevm.model.scaffold_1042.300/Chrysanthemum_morifolium_Ramatevm.model.scaffold_1166.76/Chrysanthemum_morifolium_Ramatevm.model.scaffold_1363.171/Chrysanthemum_morifolium_Ramatevm.model.scaffold_1366.121/Chrysanthemum_morifolium_Ramatevm.model.scaffold_1409…	32
biological_process	GO:0009934	regulation of meristem structural organization	32/25545	32/27318	0.116648	0.915049	0.909275	Chrysanthemum_morifolium_Ramatevm.model.scaffold_1135.170/Chrysanthemum_morifolium_Ramatevm.model.scaffold_1160.120/Chrysanthemum_morifolium_Ramatevm.model.scaffold_1160.138/Chrysanthemum_morifolium_Ramatevm.model.scaffold_1333.198/Chrysanthemum_morifolium_Ramatevm.model.scaffold_1333.300/Chrysanthemum_morifolium_Ramatevm.model.scaffold_1353.242/Chrysanthemum_morifolium_Ramatevm.model.scaffold_16…	32
biological_process	GO:0010162	seed dormancy process	32/25545	32/27318	0.116648	0.915049	0.909275	Chrysanthemum_morifolium_Ramatevm.model.scaffold_1016.124/Chrysanthemum_morifolium_Ramatevm.model.scaffold_10349.3/Chrysanthemum_morifolium_Ramatevm.model.scaffold_1038.19/Chrysanthemum_morifolium_Ramatevm.model.scaffold_104.73/Chrysanthemum_morifolium_Ramatevm.model.scaffold_1072.15/Chrysanthemum_morifolium_Ramatevm.model.scaffold_10998.26/Chrysanthemum_morifolium_Ramatevm.model.scaffold_1135.23…	32
molecular_function	GO:0015179	L-amino acid transmembrane transporter activity	32/25545	32/27318	0.116648	0.915049	0.909275	Chrysanthemum_morifolium_Ramatevm.model.scaffold_10264.126/Chrysanthemum_morifolium_Ramatevm.model.scaffold_1047.121/Chrysanthemum_morifolium_Ramatevm.model.scaffold_1059.118/Chrysanthemum_morifolium_Ramatevm.model.scaffold_11450.14/Chrysanthemum_morifolium_Ramatevm.model.scaffold_11546.109/Chrysanthemum_morifolium_Ramatevm.model.scaffold_11741.6/Chrysanthemum_morifolium_Ramatevm.model.scaffold_1…	32
biological_process	GO:0015807	L-amino acid transport	32/25545	32/27318	0.116648	0.915049	0.909275	Chrysanthemum_morifolium_Ramatevm.model.scaffold_10264.126/Chrysanthemum_morifolium_Ramatevm.model.scaffold_1047.121/Chrysanthemum_morifolium_Ramatevm.model.scaffold_1059.118/Chrysanthemum_morifolium_Ramatevm.model.scaffold_11450.14/Chrysanthemum_morifolium_Ramatevm.model.scaffold_11546.109/Chrysanthemum_morifolium_Ramatevm.model.scaffold_11741.6/Chrysanthemum_morifolium_Ramatevm.model.scaffold_1…	32
biological_process	GO:0016973	poly(A)+ mRNA export from nucleus	32/25545	32/27318	0.116648	0.915049	0.909275	Chrysanthemum_morifolium_Ramatevm.model.scaffold_1043.336/Chrysanthemum_morifolium_Ramatevm.model.scaffold_1072.211/Chrysanthemum_morifolium_Ramatevm.model.scaffold_11225.35.1/Chrysanthemum_morifolium_Ramatevm.model.scaffold_1303.171/Chrysanthemum_morifolium_Ramatevm.model.scaffold_1303.34/Chrysanthemum_morifolium_Ramatevm.model.scaffold_1303.441/Chrysanthemum_morifolium_Ramatevm.model.scaffold_1…	32
biological_process	GO:0018342	protein prenylation	32/25545	32/27318	0.116648	0.915049	0.909275	Chrysanthemum_morifolium_Ramatevm.model.scaffold_1026.103/Chrysanthemum_morifolium_Ramatevm.model.scaffold_1049.141/Chrysanthemum_morifolium_Ramatevm.model.scaffold_11225.37/Chrysanthemum_morifolium_Ramatevm.model.scaffold_1134.39/Chrysanthemum_morifolium_Ramatevm.model.scaffold_1187.293/Chrysanthemum_morifolium_Ramatevm.model.scaffold_12108.95/Chrysanthemum_morifolium_Ramatevm.model.scaffold_123…	32
biological_process	GO:0022611	dormancy process	32/25545	32/27318	0.116648	0.915049	0.909275	Chrysanthemum_morifolium_Ramatevm.model.scaffold_1016.124/Chrysanthemum_morifolium_Ramatevm.model.scaffold_10349.3/Chrysanthemum_morifolium_Ramatevm.model.scaffold_1038.19/Chrysanthemum_morifolium_Ramatevm.model.scaffold_104.73/Chrysanthemum_morifolium_Ramatevm.model.scaffold_1072.15/Chrysanthemum_morifolium_Ramatevm.model.scaffold_10998.26/Chrysanthemum_morifolium_Ramatevm.model.scaffold_1135.23…	32
biological_process	GO:0030705	cytoskeleton-dependent intracellular transport	32/25545	32/27318	0.116648	0.915049	0.909275	Chrysanthemum_morifolium_Ramatevm.model.scaffold_10104.53/Chrysanthemum_morifolium_Ramatevm.model.scaffold_10835.3/Chrysanthemum_morifolium_Ramatevm.model.scaffold_11315.21/Chrysanthemum_morifolium_Ramatevm.model.scaffold_1221.164.1/Chrysanthemum_morifolium_Ramatevm.model.scaffold_1284.56/Chrysanthemum_morifolium_Ramatevm.model.scaffold_1498.48/Chrysanthemum_morifolium_Ramatevm.model.scaffold_150…	32
cellular_component	GO:0030981	cortical microtubule cytoskeleton	32/25545	32/27318	0.116648	0.915049	0.909275	Chrysanthemum_morifolium_Ramatevm.model.scaffold_1019.277/Chrysanthemum_morifolium_Ramatevm.model.scaffold_1069.47/Chrysanthemum_morifolium_Ramatevm.model.scaffold_1178.40/Chrysanthemum_morifolium_Ramatevm.model.scaffold_123.43/Chrysanthemum_morifolium_Ramatevm.model.scaffold_1398.179/Chrysanthemum_morifolium_Ramatevm.model.scaffold_1453.91/Chrysanthemum_morifolium_Ramatevm.model.scaffold_1763.67…	32
biological_process	GO:0032103	positive regulation of response to external stimulus	32/25545	32/27318	0.116648	0.915049	0.909275	Chrysanthemum_morifolium_Ramatevm.model.scaffold_1018.147/Chrysanthemum_morifolium_Ramatevm.model.scaffold_10513.236/Chrysanthemum_morifolium_Ramatevm.model.scaffold_1089.131/Chrysanthemum_morifolium_Ramatevm.model.scaffold_10935.29/Chrysanthemum_morifolium_Ramatevm.model.scaffold_1144.7/Chrysanthemum_morifolium_Ramatevm.model.scaffold_1221.26/Chrysanthemum_morifolium_Ramatevm.model.scaffold_1333…	32
cellular_component	GO:0032588	trans-Golgi network membrane	32/25545	32/27318	0.116648	0.915049	0.909275	Chrysanthemum_morifolium_Ramatevm.model.scaffold_102.113/Chrysanthemum_morifolium_Ramatevm.model.scaffold_11125.31/Chrysanthemum_morifolium_Ramatevm.model.scaffold_1121.88/Chrysanthemum_morifolium_Ramatevm.model.scaffold_117.437/Chrysanthemum_morifolium_Ramatevm.model.scaffold_1398.152/Chrysanthemum_morifolium_Ramatevm.model.scaffold_1483.21/Chrysanthemum_morifolium_Ramatevm.model.scaffold_1519.7…	32
biological_process	GO:0042276	error-prone translesion synthesis	32/25545	32/27318	0.116648	0.915049	0.909275	Chrysanthemum_morifolium_Ramatevm.model.scaffold_1101.91/Chrysanthemum_morifolium_Ramatevm.model.scaffold_1101.92/Chrysanthemum_morifolium_Ramatevm.model.scaffold_113.229/Chrysanthemum_morifolium_Ramatevm.model.scaffold_113.308/Chrysanthemum_morifolium_Ramatevm.model.scaffold_11771.98/Chrysanthemum_morifolium_Ramatevm.model.scaffold_118.578/Chrysanthemum_morifolium_Ramatevm.model.scaffold_12338.1…	32
biological_process	GO:0046164	alcohol catabolic process	32/25545	32/27318	0.116648	0.915049	0.909275	Chrysanthemum_morifolium_Ramatevm.model.scaffold_10349.3/Chrysanthemum_morifolium_Ramatevm.model.scaffold_1038.19/Chrysanthemum_morifolium_Ramatevm.model.scaffold_10558.28/Chrysanthemum_morifolium_Ramatevm.model.scaffold_1072.15/Chrysanthemum_morifolium_Ramatevm.model.scaffold_1074.164/Chrysanthemum_morifolium_Ramatevm.model.scaffold_1119.79.1/Chrysanthemum_morifolium_Ramatevm.model.scaffold_1165…	32
biological_process	GO:0050688	regulation of defense response to virus	32/25545	32/27318	0.116648	0.915049	0.909275	Chrysanthemum_morifolium_Ramatevm.model.scaffold_1080.68/Chrysanthemum_morifolium_Ramatevm.model.scaffold_11418.6/Chrysanthemum_morifolium_Ramatevm.model.scaffold_1187.126/Chrysanthemum_morifolium_Ramatevm.model.scaffold_1451.358/Chrysanthemum_morifolium_Ramatevm.model.scaffold_1572.57/Chrysanthemum_morifolium_Ramatevm.model.scaffold_1586.75/Chrysanthemum_morifolium_Ramatevm.model.scaffold_1790.9…	32
biological_process	GO:0050877	nervous system process	32/25545	32/27318	0.116648	0.915049	0.909275	Chrysanthemum_morifolium_Ramatevm.model.scaffold_1049.141/Chrysanthemum_morifolium_Ramatevm.model.scaffold_11225.37/Chrysanthemum_morifolium_Ramatevm.model.scaffold_12108.95/Chrysanthemum_morifolium_Ramatevm.model.scaffold_1239.64/Chrysanthemum_morifolium_Ramatevm.model.scaffold_1269.562/Chrysanthemum_morifolium_Ramatevm.model.scaffold_1327.209/Chrysanthemum_morifolium_Ramatevm.model.scaffold_137…	32
biological_process	GO:0052018	obsolete modulation by symbiont of RNA levels in host	32/25545	32/27318	0.116648	0.915049	0.909275	Chrysanthemum_morifolium_Ramatevm.model.scaffold_1004.22/Chrysanthemum_morifolium_Ramatevm.model.scaffold_1036.174/Chrysanthemum_morifolium_Ramatevm.model.scaffold_1042.300/Chrysanthemum_morifolium_Ramatevm.model.scaffold_1166.76/Chrysanthemum_morifolium_Ramatevm.model.scaffold_1363.171/Chrysanthemum_morifolium_Ramatevm.model.scaffold_1366.121/Chrysanthemum_morifolium_Ramatevm.model.scaffold_1409…	32
biological_process	GO:0052249	obsolete modulation of RNA levels in other organism involved in symbiotic interaction	32/25545	32/27318	0.116648	0.915049	0.909275	Chrysanthemum_morifolium_Ramatevm.model.scaffold_1004.22/Chrysanthemum_morifolium_Ramatevm.model.scaffold_1036.174/Chrysanthemum_morifolium_Ramatevm.model.scaffold_1042.300/Chrysanthemum_morifolium_Ramatevm.model.scaffold_1166.76/Chrysanthemum_morifolium_Ramatevm.model.scaffold_1363.171/Chrysanthemum_morifolium_Ramatevm.model.scaffold_1366.121/Chrysanthemum_morifolium_Ramatevm.model.scaffold_1409…	32
biological_process	GO:0097354	prenylation	32/25545	32/27318	0.116648	0.915049	0.909275	Chrysanthemum_morifolium_Ramatevm.model.scaffold_1026.103/Chrysanthemum_morifolium_Ramatevm.model.scaffold_1049.141/Chrysanthemum_morifolium_Ramatevm.model.scaffold_11225.37/Chrysanthemum_morifolium_Ramatevm.model.scaffold_1134.39/Chrysanthemum_morifolium_Ramatevm.model.scaffold_1187.293/Chrysanthemum_morifolium_Ramatevm.model.scaffold_12108.95/Chrysanthemum_morifolium_Ramatevm.model.scaffold_123…	32
cellular_component	GO:0098797	plasma membrane protein complex	32/25545	32/27318	0.116648	0.915049	0.909275	Chrysanthemum_morifolium_Ramatevm.model.scaffold_1017.300/Chrysanthemum_morifolium_Ramatevm.model.scaffold_1019.286/Chrysanthemum_morifolium_Ramatevm.model.scaffold_10350.2/Chrysanthemum_morifolium_Ramatevm.model.scaffold_1051.77/Chrysanthemum_morifolium_Ramatevm.model.scaffold_1135.56/Chrysanthemum_morifolium_Ramatevm.model.scaffold_11512.1/Chrysanthemum_morifolium_Ramatevm.model.scaffold_1353.2…	32
biological_process	GO:1902475	L-alpha-amino acid transmembrane transport	32/25545	32/27318	0.116648	0.915049	0.909275	Chrysanthemum_morifolium_Ramatevm.model.scaffold_10264.126/Chrysanthemum_morifolium_Ramatevm.model.scaffold_1047.121/Chrysanthemum_morifolium_Ramatevm.model.scaffold_1059.118/Chrysanthemum_morifolium_Ramatevm.model.scaffold_11450.14/Chrysanthemum_morifolium_Ramatevm.model.scaffold_11546.109/Chrysanthemum_morifolium_Ramatevm.model.scaffold_11741.6/Chrysanthemum_morifolium_Ramatevm.model.scaffold_1…	32
molecular_function	GO:0015291	secondary active transmembrane transporter activity	131/25545	136/27318	0.117734	0.915049	0.909275	Chrysanthemum_morifolium_Ramatevm.model.scaffold_10124.130/Chrysanthemum_morifolium_Ramatevm.model.scaffold_1016.16/Chrysanthemum_morifolium_Ramatevm.model.scaffold_1016.31/Chrysanthemum_morifolium_Ramatevm.model.scaffold_1017.300/Chrysanthemum_morifolium_Ramatevm.model.scaffold_1026.113/Chrysanthemum_morifolium_Ramatevm.model.scaffold_10264.126/Chrysanthemum_morifolium_Ramatevm.model.scaffold_10…	131
biological_process	GO:0045333	cellular respiration	94/25545	97/27318	0.117942	0.915049	0.909275	Chrysanthemum_morifolium_Ramatevm.model.scaffold_1008.285/Chrysanthemum_morifolium_Ramatevm.model.scaffold_1013.141/Chrysanthemum_morifolium_Ramatevm.model.scaffold_10143.41/Chrysanthemum_morifolium_Ramatevm.model.scaffold_10151.86/Chrysanthemum_morifolium_Ramatevm.model.scaffold_1021.128/Chrysanthemum_morifolium_Ramatevm.model.scaffold_102.123/Chrysanthemum_morifolium_Ramatevm.model.scaffold_102…	94
molecular_function	GO:0008270	zinc ion binding	201/25545	210/27318	0.118941	0.915049	0.909275	Chrysanthemum_morifolium_Ramatevm.model.scaffold_10037.12/Chrysanthemum_morifolium_Ramatevm.model.scaffold_10071.73/Chrysanthemum_morifolium_Ramatevm.model.scaffold_1014.33.1/Chrysanthemum_morifolium_Ramatevm.model.scaffold_102.113/Chrysanthemum_morifolium_Ramatevm.model.scaffold_1021.216/Chrysanthemum_morifolium_Ramatevm.model.scaffold_10246.180/Chrysanthemum_morifolium_Ramatevm.model.scaffold_1…	201
molecular_function	GO:0022804	active transmembrane transporter activity	235/25545	246/27318	0.119346	0.915049	0.909275	Chrysanthemum_morifolium_Ramatevm.model.scaffold_1007.137/Chrysanthemum_morifolium_Ramatevm.model.scaffold_10124.130/Chrysanthemum_morifolium_Ramatevm.model.scaffold_1016.16/Chrysanthemum_morifolium_Ramatevm.model.scaffold_1016.31/Chrysanthemum_morifolium_Ramatevm.model.scaffold_1017.300/Chrysanthemum_morifolium_Ramatevm.model.scaffold_1017.338/Chrysanthemum_morifolium_Ramatevm.model.scaffold_102…	235
biological_process	GO:0009117	nucleotide metabolic process	335/25545	352/27318	0.119402	0.915049	0.909275	Chrysanthemum_morifolium_Ramatevm.model.scaffold_10012.84/Chrysanthemum_morifolium_Ramatevm.model.scaffold_1005.266/Chrysanthemum_morifolium_Ramatevm.model.scaffold_1008.22/Chrysanthemum_morifolium_Ramatevm.model.scaffold_1008.285/Chrysanthemum_morifolium_Ramatevm.model.scaffold_1010.57.1/Chrysanthemum_morifolium_Ramatevm.model.scaffold_10124.348/Chrysanthemum_morifolium_Ramatevm.model.scaffold_1…	335
biological_process	GO:0006312	mitotic recombination	54/25545	55/27318	0.119959	0.915049	0.909275	Chrysanthemum_morifolium_Ramatevm.model.scaffold_10154.145/Chrysanthemum_morifolium_Ramatevm.model.scaffold_1027.71/Chrysanthemum_morifolium_Ramatevm.model.scaffold_10398.61/Chrysanthemum_morifolium_Ramatevm.model.scaffold_10684.72/Chrysanthemum_morifolium_Ramatevm.model.scaffold_10779.47/Chrysanthemum_morifolium_Ramatevm.model.scaffold_1398.374/Chrysanthemum_morifolium_Ramatevm.model.scaffold_14…	54
biological_process	GO:0009933	meristem structural organization	54/25545	55/27318	0.119959	0.915049	0.909275	Chrysanthemum_morifolium_Ramatevm.model.scaffold_1012.82/Chrysanthemum_morifolium_Ramatevm.model.scaffold_10282.54/Chrysanthemum_morifolium_Ramatevm.model.scaffold_10472.80/Chrysanthemum_morifolium_Ramatevm.model.scaffold_10513.370/Chrysanthemum_morifolium_Ramatevm.model.scaffold_1056.149/Chrysanthemum_morifolium_Ramatevm.model.scaffold_11321.71/Chrysanthemum_morifolium_Ramatevm.model.scaffold_11…	54
biological_process	GO:0060968	obsolete regulation of gene silencing	54/25545	55/27318	0.119959	0.915049	0.909275	Chrysanthemum_morifolium_Ramatevm.model.scaffold_1012.188/Chrysanthemum_morifolium_Ramatevm.model.scaffold_1056.44/Chrysanthemum_morifolium_Ramatevm.model.scaffold_1074.78/Chrysanthemum_morifolium_Ramatevm.model.scaffold_1135.207/Chrysanthemum_morifolium_Ramatevm.model.scaffold_1149.21/Chrysanthemum_morifolium_Ramatevm.model.scaffold_1149.351/Chrysanthemum_morifolium_Ramatevm.model.scaffold_1191.…	54
biological_process	GO:0051241	negative regulation of multicellular organismal process	166/25545	173/27318	0.119984	0.915049	0.909275	Chrysanthemum_morifolium_Ramatevm.model.scaffold_1012.57/Chrysanthemum_morifolium_Ramatevm.model.scaffold_10165.149/Chrysanthemum_morifolium_Ramatevm.model.scaffold_1021.218/Chrysanthemum_morifolium_Ramatevm.model.scaffold_1046.493/Chrysanthemum_morifolium_Ramatevm.model.scaffold_1052.42/Chrysanthemum_morifolium_Ramatevm.model.scaffold_1056.169/Chrysanthemum_morifolium_Ramatevm.model.scaffold_105…	166
molecular_function	GO:0015399	primary active transmembrane transporter activity	112/25545	116/27318	0.121074	0.915049	0.909275	Chrysanthemum_morifolium_Ramatevm.model.scaffold_1007.137/Chrysanthemum_morifolium_Ramatevm.model.scaffold_1017.300/Chrysanthemum_morifolium_Ramatevm.model.scaffold_1017.338/Chrysanthemum_morifolium_Ramatevm.model.scaffold_1021.107/Chrysanthemum_morifolium_Ramatevm.model.scaffold_102.125/Chrysanthemum_morifolium_Ramatevm.model.scaffold_1028.76/Chrysanthemum_morifolium_Ramatevm.model.scaffold_1034…	112
molecular_function	GO:0016810	hydrolase activity, acting on carbon-nitrogen (but not peptide) bonds	148/25545	154/27318	0.121416	0.915049	0.909275	Chrysanthemum_morifolium_Ramatevm.model.scaffold_1008.22/Chrysanthemum_morifolium_Ramatevm.model.scaffold_10085.66/Chrysanthemum_morifolium_Ramatevm.model.scaffold_10124.197/Chrysanthemum_morifolium_Ramatevm.model.scaffold_10264.122.1/Chrysanthemum_morifolium_Ramatevm.model.scaffold_1043.359/Chrysanthemum_morifolium_Ramatevm.model.scaffold_10513.308/Chrysanthemum_morifolium_Ramatevm.model.scaffol…	148
biological_process	GO:1901617	obsolete organic hydroxy compound biosynthetic process	148/25545	154/27318	0.121416	0.915049	0.909275	Chrysanthemum_morifolium_Ramatevm.model.scaffold_10190.5/Chrysanthemum_morifolium_Ramatevm.model.scaffold_1070.46/Chrysanthemum_morifolium_Ramatevm.model.scaffold_10712.14/Chrysanthemum_morifolium_Ramatevm.model.scaffold_1074.164/Chrysanthemum_morifolium_Ramatevm.model.scaffold_1081.153/Chrysanthemum_morifolium_Ramatevm.model.scaffold_1082.108/Chrysanthemum_morifolium_Ramatevm.model.scaffold_1082…	148
biological_process	GO:0016036	cellular response to phosphate starvation	74/25545	76/27318	0.121623	0.915049	0.909275	Chrysanthemum_morifolium_Ramatevm.model.scaffold_1018.147/Chrysanthemum_morifolium_Ramatevm.model.scaffold_10346.187/Chrysanthemum_morifolium_Ramatevm.model.scaffold_1070.46/Chrysanthemum_morifolium_Ramatevm.model.scaffold_10817.189/Chrysanthemum_morifolium_Ramatevm.model.scaffold_11319.9/Chrysanthemum_morifolium_Ramatevm.model.scaffold_11727.89/Chrysanthemum_morifolium_Ramatevm.model.scaffold_11…	74
molecular_function	GO:0051213	dioxygenase activity	74/25545	76/27318	0.121623	0.915049	0.909275	Chrysanthemum_morifolium_Ramatevm.model.scaffold_1018.219/Chrysanthemum_morifolium_Ramatevm.model.scaffold_10191.51/Chrysanthemum_morifolium_Ramatevm.model.scaffold_1050.371/Chrysanthemum_morifolium_Ramatevm.model.scaffold_1051.105.1/Chrysanthemum_morifolium_Ramatevm.model.scaffold_1098.8/Chrysanthemum_morifolium_Ramatevm.model.scaffold_11127.41/Chrysanthemum_morifolium_Ramatevm.model.scaffold_11…	74
biological_process	GO:0000154	rRNA modification	93/25545	96/27318	0.12288	0.915049	0.909275	Chrysanthemum_morifolium_Ramatevm.model.scaffold_1008.6/Chrysanthemum_morifolium_Ramatevm.model.scaffold_10124.198/Chrysanthemum_morifolium_Ramatevm.model.scaffold_1012.9/Chrysanthemum_morifolium_Ramatevm.model.scaffold_1017.303/Chrysanthemum_morifolium_Ramatevm.model.scaffold_1017.380/Chrysanthemum_morifolium_Ramatevm.model.scaffold_10346.238/Chrysanthemum_morifolium_Ramatevm.model.scaffold_1051…	93
cellular_component	GO:0005663	DNA replication factor C complex	31/25545	31/27318	0.124754	0.915049	0.909275	Chrysanthemum_morifolium_Ramatevm.model.scaffold_10124.289/Chrysanthemum_morifolium_Ramatevm.model.scaffold_1021.186/Chrysanthemum_morifolium_Ramatevm.model.scaffold_11081.162/Chrysanthemum_morifolium_Ramatevm.model.scaffold_1148.25/Chrysanthemum_morifolium_Ramatevm.model.scaffold_11771.98/Chrysanthemum_morifolium_Ramatevm.model.scaffold_12338.1/Chrysanthemum_morifolium_Ramatevm.model.scaffold_12…	31
cellular_component	GO:0005685	U1 snRNP	31/25545	31/27318	0.124754	0.915049	0.909275	Chrysanthemum_morifolium_Ramatevm.model.scaffold_1074.191/Chrysanthemum_morifolium_Ramatevm.model.scaffold_10817.126/Chrysanthemum_morifolium_Ramatevm.model.scaffold_1119.108/Chrysanthemum_morifolium_Ramatevm.model.scaffold_1131.43/Chrysanthemum_morifolium_Ramatevm.model.scaffold_11779.44/Chrysanthemum_morifolium_Ramatevm.model.scaffold_125.118/Chrysanthemum_morifolium_Ramatevm.model.scaffold_125…	31
molecular_function	GO:0008469	histone arginine N-methyltransferase activity	31/25545	31/27318	0.124754	0.915049	0.909275	Chrysanthemum_morifolium_Ramatevm.model.scaffold_10124.277/Chrysanthemum_morifolium_Ramatevm.model.scaffold_11210.222/Chrysanthemum_morifolium_Ramatevm.model.scaffold_1168.118/Chrysanthemum_morifolium_Ramatevm.model.scaffold_1168.123/Chrysanthemum_morifolium_Ramatevm.model.scaffold_11771.392/Chrysanthemum_morifolium_Ramatevm.model.scaffold_11826.73/Chrysanthemum_morifolium_Ramatevm.model.scaffold…	31
molecular_function	GO:0008574	plus-end-directed microtubule motor activity	31/25545	31/27318	0.124754	0.915049	0.909275	Chrysanthemum_morifolium_Ramatevm.model.scaffold_10341.7/Chrysanthemum_morifolium_Ramatevm.model.scaffold_1036.26/Chrysanthemum_morifolium_Ramatevm.model.scaffold_10983.41/Chrysanthemum_morifolium_Ramatevm.model.scaffold_11358.1/Chrysanthemum_morifolium_Ramatevm.model.scaffold_11624.102/Chrysanthemum_morifolium_Ramatevm.model.scaffold_1327.75/Chrysanthemum_morifolium_Ramatevm.model.scaffold_1327.…	31
biological_process	GO:0009240	isopentenyl diphosphate biosynthetic process	31/25545	31/27318	0.124754	0.915049	0.909275	Chrysanthemum_morifolium_Ramatevm.model.scaffold_10264.278/Chrysanthemum_morifolium_Ramatevm.model.scaffold_1082.274/Chrysanthemum_morifolium_Ramatevm.model.scaffold_1082.284.2/Chrysanthemum_morifolium_Ramatevm.model.scaffold_1146.1/Chrysanthemum_morifolium_Ramatevm.model.scaffold_1146.2/Chrysanthemum_morifolium_Ramatevm.model.scaffold_11569.87/Chrysanthemum_morifolium_Ramatevm.model.scaffold_117…	31
biological_process	GO:0010345	suberin biosynthetic process	31/25545	31/27318	0.124754	0.915049	0.909275	Chrysanthemum_morifolium_Ramatevm.model.scaffold_11084.9/Chrysanthemum_morifolium_Ramatevm.model.scaffold_1194.81/Chrysanthemum_morifolium_Ramatevm.model.scaffold_11957.1/Chrysanthemum_morifolium_Ramatevm.model.scaffold_1290.26/Chrysanthemum_morifolium_Ramatevm.model.scaffold_1297.135/Chrysanthemum_morifolium_Ramatevm.model.scaffold_1367.93/Chrysanthemum_morifolium_Ramatevm.model.scaffold_1461.12…	31
biological_process	GO:0010380	regulation of chlorophyll biosynthetic process	31/25545	31/27318	0.124754	0.915049	0.909275	Chrysanthemum_morifolium_Ramatevm.model.scaffold_1021.101.1/Chrysanthemum_morifolium_Ramatevm.model.scaffold_10633.36/Chrysanthemum_morifolium_Ramatevm.model.scaffold_1099.113/Chrysanthemum_morifolium_Ramatevm.model.scaffold_11084.23/Chrysanthemum_morifolium_Ramatevm.model.scaffold_130.283/Chrysanthemum_morifolium_Ramatevm.model.scaffold_1439.3/Chrysanthemum_morifolium_Ramatevm.model.scaffold_149…	31
molecular_function	GO:0015079	potassium ion transmembrane transporter activity	31/25545	31/27318	0.124754	0.915049	0.909275	Chrysanthemum_morifolium_Ramatevm.model.scaffold_1008.139/Chrysanthemum_morifolium_Ramatevm.model.scaffold_10346.66/Chrysanthemum_morifolium_Ramatevm.model.scaffold_11039.107/Chrysanthemum_morifolium_Ramatevm.model.scaffold_11433.36/Chrysanthemum_morifolium_Ramatevm.model.scaffold_1158.26/Chrysanthemum_morifolium_Ramatevm.model.scaffold_1182.173/Chrysanthemum_morifolium_Ramatevm.model.scaffold_12…	31
molecular_function	GO:0016638	oxidoreductase activity, acting on the CH-NH2 group of donors	31/25545	31/27318	0.124754	0.915049	0.909275	Chrysanthemum_morifolium_Ramatevm.model.scaffold_11243.4/Chrysanthemum_morifolium_Ramatevm.model.scaffold_1139.360/Chrysanthemum_morifolium_Ramatevm.model.scaffold_1518.9/Chrysanthemum_morifolium_Ramatevm.model.scaffold_1594.10/Chrysanthemum_morifolium_Ramatevm.model.scaffold_1594.4/Chrysanthemum_morifolium_Ramatevm.model.scaffold_255.133/Chrysanthemum_morifolium_Ramatevm.model.scaffold_284.101/C…	31
molecular_function	GO:0030145	manganese ion binding	31/25545	31/27318	0.124754	0.915049	0.909275	Chrysanthemum_morifolium_Ramatevm.model.scaffold_1012.82/Chrysanthemum_morifolium_Ramatevm.model.scaffold_1050.140/Chrysanthemum_morifolium_Ramatevm.model.scaffold_1056.149/Chrysanthemum_morifolium_Ramatevm.model.scaffold_1064.123/Chrysanthemum_morifolium_Ramatevm.model.scaffold_1064.314/Chrysanthemum_morifolium_Ramatevm.model.scaffold_11367.87/Chrysanthemum_morifolium_Ramatevm.model.scaffold_113…	31
biological_process	GO:0030150	protein import into mitochondrial matrix	31/25545	31/27318	0.124754	0.915049	0.909275	Chrysanthemum_morifolium_Ramatevm.model.scaffold_1002.70/Chrysanthemum_morifolium_Ramatevm.model.scaffold_1018.210/Chrysanthemum_morifolium_Ramatevm.model.scaffold_1342.51/Chrysanthemum_morifolium_Ramatevm.model.scaffold_1470.72/Chrysanthemum_morifolium_Ramatevm.model.scaffold_1540.79/Chrysanthemum_morifolium_Ramatevm.model.scaffold_1660.229/Chrysanthemum_morifolium_Ramatevm.model.scaffold_1692.3…	31
biological_process	GO:0032968	positive regulation of transcription elongation by RNA polymerase II	31/25545	31/27318	0.124754	0.915049	0.909275	Chrysanthemum_morifolium_Ramatevm.model.scaffold_10111.39/Chrysanthemum_morifolium_Ramatevm.model.scaffold_11308.5/Chrysanthemum_morifolium_Ramatevm.model.scaffold_1217.43/Chrysanthemum_morifolium_Ramatevm.model.scaffold_1267.146/Chrysanthemum_morifolium_Ramatevm.model.scaffold_1267.34/Chrysanthemum_morifolium_Ramatevm.model.scaffold_1400.350/Chrysanthemum_morifolium_Ramatevm.model.scaffold_1489.…	31
biological_process	GO:0035247	peptidyl-arginine omega-N-methylation	31/25545	31/27318	0.124754	0.915049	0.909275	Chrysanthemum_morifolium_Ramatevm.model.scaffold_10124.277/Chrysanthemum_morifolium_Ramatevm.model.scaffold_11210.222/Chrysanthemum_morifolium_Ramatevm.model.scaffold_1168.118/Chrysanthemum_morifolium_Ramatevm.model.scaffold_1168.123/Chrysanthemum_morifolium_Ramatevm.model.scaffold_11771.392/Chrysanthemum_morifolium_Ramatevm.model.scaffold_11826.73/Chrysanthemum_morifolium_Ramatevm.model.scaffold…	31
biological_process	GO:0042136	obsolete neurotransmitter biosynthetic process	31/25545	31/27318	0.124754	0.915049	0.909275	Chrysanthemum_morifolium_Ramatevm.model.scaffold_1069.3/Chrysanthemum_morifolium_Ramatevm.model.scaffold_10964.1/Chrysanthemum_morifolium_Ramatevm.model.scaffold_11087.15/Chrysanthemum_morifolium_Ramatevm.model.scaffold_11202.15/Chrysanthemum_morifolium_Ramatevm.model.scaffold_1146.369/Chrysanthemum_morifolium_Ramatevm.model.scaffold_1179.24/Chrysanthemum_morifolium_Ramatevm.model.scaffold_11797.…	31
biological_process	GO:0046490	isopentenyl diphosphate metabolic process	31/25545	31/27318	0.124754	0.915049	0.909275	Chrysanthemum_morifolium_Ramatevm.model.scaffold_10264.278/Chrysanthemum_morifolium_Ramatevm.model.scaffold_1082.274/Chrysanthemum_morifolium_Ramatevm.model.scaffold_1082.284.2/Chrysanthemum_morifolium_Ramatevm.model.scaffold_1146.1/Chrysanthemum_morifolium_Ramatevm.model.scaffold_1146.2/Chrysanthemum_morifolium_Ramatevm.model.scaffold_11569.87/Chrysanthemum_morifolium_Ramatevm.model.scaffold_117…	31
biological_process	GO:0055081	monoatomic anion homeostasis	31/25545	31/27318	0.124754	0.915049	0.909275	Chrysanthemum_morifolium_Ramatevm.model.scaffold_1008.285/Chrysanthemum_morifolium_Ramatevm.model.scaffold_1049.160/Chrysanthemum_morifolium_Ramatevm.model.scaffold_1049.164/Chrysanthemum_morifolium_Ramatevm.model.scaffold_11549.16/Chrysanthemum_morifolium_Ramatevm.model.scaffold_1187.524/Chrysanthemum_morifolium_Ramatevm.model.scaffold_1194.66/Chrysanthemum_morifolium_Ramatevm.model.scaffold_123…	31
biological_process	GO:0071483	cellular response to blue light	31/25545	31/27318	0.124754	0.915049	0.909275	Chrysanthemum_morifolium_Ramatevm.model.scaffold_1005.266/Chrysanthemum_morifolium_Ramatevm.model.scaffold_1016.124/Chrysanthemum_morifolium_Ramatevm.model.scaffold_10165.19/Chrysanthemum_morifolium_Ramatevm.model.scaffold_11180.8/Chrysanthemum_morifolium_Ramatevm.model.scaffold_1416.24/Chrysanthemum_morifolium_Ramatevm.model.scaffold_1462.73/Chrysanthemum_morifolium_Ramatevm.model.scaffold_1462.…	31
biological_process	GO:0071805	potassium ion transmembrane transport	31/25545	31/27318	0.124754	0.915049	0.909275	Chrysanthemum_morifolium_Ramatevm.model.scaffold_1008.139/Chrysanthemum_morifolium_Ramatevm.model.scaffold_10346.66/Chrysanthemum_morifolium_Ramatevm.model.scaffold_11039.107/Chrysanthemum_morifolium_Ramatevm.model.scaffold_11433.36/Chrysanthemum_morifolium_Ramatevm.model.scaffold_1158.26/Chrysanthemum_morifolium_Ramatevm.model.scaffold_1182.173/Chrysanthemum_morifolium_Ramatevm.model.scaffold_12…	31
biological_process	GO:0090056	regulation of chlorophyll metabolic process	31/25545	31/27318	0.124754	0.915049	0.909275	Chrysanthemum_morifolium_Ramatevm.model.scaffold_1021.101.1/Chrysanthemum_morifolium_Ramatevm.model.scaffold_10633.36/Chrysanthemum_morifolium_Ramatevm.model.scaffold_1099.113/Chrysanthemum_morifolium_Ramatevm.model.scaffold_11084.23/Chrysanthemum_morifolium_Ramatevm.model.scaffold_130.283/Chrysanthemum_morifolium_Ramatevm.model.scaffold_1439.3/Chrysanthemum_morifolium_Ramatevm.model.scaffold_149…	31
biological_process	GO:0040029	epigenetic regulation of gene expression	233/25545	244/27318	0.125855	0.915049	0.909275	Chrysanthemum_morifolium_Ramatevm.model.scaffold_1004.22/Chrysanthemum_morifolium_Ramatevm.model.scaffold_1012.3/Chrysanthemum_morifolium_Ramatevm.model.scaffold_1012.57/Chrysanthemum_morifolium_Ramatevm.model.scaffold_1012.82/Chrysanthemum_morifolium_Ramatevm.model.scaffold_1017.124/Chrysanthemum_morifolium_Ramatevm.model.scaffold_1017.143/Chrysanthemum_morifolium_Ramatevm.model.scaffold_10201.1…	233
cellular_component	GO:0070603	SWI/SNF superfamily-type complex	53/25545	54/27318	0.12645	0.915049	0.909275	Chrysanthemum_morifolium_Ramatevm.model.scaffold_10342.18/Chrysanthemum_morifolium_Ramatevm.model.scaffold_10349.3/Chrysanthemum_morifolium_Ramatevm.model.scaffold_1036.80/Chrysanthemum_morifolium_Ramatevm.model.scaffold_1038.19/Chrysanthemum_morifolium_Ramatevm.model.scaffold_1049.8/Chrysanthemum_morifolium_Ramatevm.model.scaffold_1072.15/Chrysanthemum_morifolium_Ramatevm.model.scaffold_10887.17…	53
biological_process	GO:1900424	regulation of defense response to bacterium	53/25545	54/27318	0.12645	0.915049	0.909275	Chrysanthemum_morifolium_Ramatevm.model.scaffold_10513.236/Chrysanthemum_morifolium_Ramatevm.model.scaffold_1074.232/Chrysanthemum_morifolium_Ramatevm.model.scaffold_1089.131/Chrysanthemum_morifolium_Ramatevm.model.scaffold_10914.79/Chrysanthemum_morifolium_Ramatevm.model.scaffold_10935.29/Chrysanthemum_morifolium_Ramatevm.model.scaffold_1112.30/Chrysanthemum_morifolium_Ramatevm.model.scaffold_11…	53
biological_process	GO:0006275	regulation of DNA replication	110/25545	114/27318	0.130491	0.915049	0.909275	Chrysanthemum_morifolium_Ramatevm.model.scaffold_1021.186/Chrysanthemum_morifolium_Ramatevm.model.scaffold_1078.21.1/Chrysanthemum_morifolium_Ramatevm.model.scaffold_1082.132/Chrysanthemum_morifolium_Ramatevm.model.scaffold_1082.169/Chrysanthemum_morifolium_Ramatevm.model.scaffold_1082.207/Chrysanthemum_morifolium_Ramatevm.model.scaffold_11081.162/Chrysanthemum_morifolium_Ramatevm.model.scaffold_…	110
biological_process	GO:0009637	response to blue light	72/25545	74/27318	0.133166	0.915049	0.909275	Chrysanthemum_morifolium_Ramatevm.model.scaffold_10036.104/Chrysanthemum_morifolium_Ramatevm.model.scaffold_1005.266/Chrysanthemum_morifolium_Ramatevm.model.scaffold_1012.173/Chrysanthemum_morifolium_Ramatevm.model.scaffold_1016.124/Chrysanthemum_morifolium_Ramatevm.model.scaffold_10165.19/Chrysanthemum_morifolium_Ramatevm.model.scaffold_10346.159.1/Chrysanthemum_morifolium_Ramatevm.model.scaffol…	72
biological_process	GO:0010119	regulation of stomatal movement	72/25545	74/27318	0.133166	0.915049	0.909275	Chrysanthemum_morifolium_Ramatevm.model.scaffold_10124.211/Chrysanthemum_morifolium_Ramatevm.model.scaffold_1017.300/Chrysanthemum_morifolium_Ramatevm.model.scaffold_1032.6/Chrysanthemum_morifolium_Ramatevm.model.scaffold_10346.66/Chrysanthemum_morifolium_Ramatevm.model.scaffold_1058.14/Chrysanthemum_morifolium_Ramatevm.model.scaffold_11345.65/Chrysanthemum_morifolium_Ramatevm.model.scaffold_1135…	72
molecular_function	GO:0016671	oxidoreductase activity, acting on a sulfur group of donors, disulfide as acceptor	72/25545	74/27318	0.133166	0.915049	0.909275	Chrysanthemum_morifolium_Ramatevm.model.scaffold_10013.31/Chrysanthemum_morifolium_Ramatevm.model.scaffold_10028.49/Chrysanthemum_morifolium_Ramatevm.model.scaffold_1021.155/Chrysanthemum_morifolium_Ramatevm.model.scaffold_10342.10/Chrysanthemum_morifolium_Ramatevm.model.scaffold_10633.36/Chrysanthemum_morifolium_Ramatevm.model.scaffold_1096.84/Chrysanthemum_morifolium_Ramatevm.model.scaffold_110…	72
biological_process	GO:0009910	negative regulation of flower development	52/25545	53/27318	0.133262	0.915049	0.909275	Chrysanthemum_morifolium_Ramatevm.model.scaffold_1021.218/Chrysanthemum_morifolium_Ramatevm.model.scaffold_11081.115/Chrysanthemum_morifolium_Ramatevm.model.scaffold_11308.5/Chrysanthemum_morifolium_Ramatevm.model.scaffold_1147.181/Chrysanthemum_morifolium_Ramatevm.model.scaffold_1400.350/Chrysanthemum_morifolium_Ramatevm.model.scaffold_1511.25/Chrysanthemum_morifolium_Ramatevm.model.scaffold_151…	52
biological_process	GO:0006099	tricarboxylic acid cycle	30/25545	30/27318	0.133423	0.915049	0.909275	Chrysanthemum_morifolium_Ramatevm.model.scaffold_10151.86/Chrysanthemum_morifolium_Ramatevm.model.scaffold_1021.128/Chrysanthemum_morifolium_Ramatevm.model.scaffold_10573.9/Chrysanthemum_morifolium_Ramatevm.model.scaffold_11367.49/Chrysanthemum_morifolium_Ramatevm.model.scaffold_135.150/Chrysanthemum_morifolium_Ramatevm.model.scaffold_1687.96/Chrysanthemum_morifolium_Ramatevm.model.scaffold_1724.…	30
biological_process	GO:0007004	telomere maintenance via telomerase	30/25545	30/27318	0.133423	0.915049	0.909275	Chrysanthemum_morifolium_Ramatevm.model.scaffold_10154.145/Chrysanthemum_morifolium_Ramatevm.model.scaffold_10163.20/Chrysanthemum_morifolium_Ramatevm.model.scaffold_10867.45/Chrysanthemum_morifolium_Ramatevm.model.scaffold_10867.46/Chrysanthemum_morifolium_Ramatevm.model.scaffold_10867.47/Chrysanthemum_morifolium_Ramatevm.model.scaffold_1166.159/Chrysanthemum_morifolium_Ramatevm.model.scaffold_1…	30
biological_process	GO:0007281	germ cell development	30/25545	30/27318	0.133423	0.915049	0.909275	Chrysanthemum_morifolium_Ramatevm.model.scaffold_11225.42/Chrysanthemum_morifolium_Ramatevm.model.scaffold_11774.107/Chrysanthemum_morifolium_Ramatevm.model.scaffold_1341.120/Chrysanthemum_morifolium_Ramatevm.model.scaffold_1584.64/Chrysanthemum_morifolium_Ramatevm.model.scaffold_1598.101/Chrysanthemum_morifolium_Ramatevm.model.scaffold_1629.110/Chrysanthemum_morifolium_Ramatevm.model.scaffold_16…	30
biological_process	GO:0010833	telomere maintenance via telomere lengthening	30/25545	30/27318	0.133423	0.915049	0.909275	Chrysanthemum_morifolium_Ramatevm.model.scaffold_10154.145/Chrysanthemum_morifolium_Ramatevm.model.scaffold_10163.20/Chrysanthemum_morifolium_Ramatevm.model.scaffold_10867.45/Chrysanthemum_morifolium_Ramatevm.model.scaffold_10867.46/Chrysanthemum_morifolium_Ramatevm.model.scaffold_10867.47/Chrysanthemum_morifolium_Ramatevm.model.scaffold_1166.159/Chrysanthemum_morifolium_Ramatevm.model.scaffold_1…	30
molecular_function	GO:0016701	oxidoreductase activity, acting on single donors with incorporation of molecular oxygen	30/25545	30/27318	0.133423	0.915049	0.909275	Chrysanthemum_morifolium_Ramatevm.model.scaffold_1018.219/Chrysanthemum_morifolium_Ramatevm.model.scaffold_1050.371/Chrysanthemum_morifolium_Ramatevm.model.scaffold_1068.9.2/Chrysanthemum_morifolium_Ramatevm.model.scaffold_11321.64/Chrysanthemum_morifolium_Ramatevm.model.scaffold_11780.107/Chrysanthemum_morifolium_Ramatevm.model.scaffold_1244.7/Chrysanthemum_morifolium_Ramatevm.model.scaffold_126…	30
biological_process	GO:0019750	chloroplast localization	30/25545	30/27318	0.133423	0.915049	0.909275	Chrysanthemum_morifolium_Ramatevm.model.scaffold_10119.52/Chrysanthemum_morifolium_Ramatevm.model.scaffold_10328.25/Chrysanthemum_morifolium_Ramatevm.model.scaffold_10328.26/Chrysanthemum_morifolium_Ramatevm.model.scaffold_10346.159.1/Chrysanthemum_morifolium_Ramatevm.model.scaffold_1043.77/Chrysanthemum_morifolium_Ramatevm.model.scaffold_1083.29/Chrysanthemum_morifolium_Ramatevm.model.scaffold_1…	30
biological_process	GO:0031333	negative regulation of protein-containing complex assembly	30/25545	30/27318	0.133423	0.915049	0.909275	Chrysanthemum_morifolium_Ramatevm.model.scaffold_1032.57/Chrysanthemum_morifolium_Ramatevm.model.scaffold_1212.68/Chrysanthemum_morifolium_Ramatevm.model.scaffold_1228.28/Chrysanthemum_morifolium_Ramatevm.model.scaffold_1311.1/Chrysanthemum_morifolium_Ramatevm.model.scaffold_1489.62/Chrysanthemum_morifolium_Ramatevm.model.scaffold_1674.20/Chrysanthemum_morifolium_Ramatevm.model.scaffold_1809.213.…	30
biological_process	GO:0051644	plastid localization	30/25545	30/27318	0.133423	0.915049	0.909275	Chrysanthemum_morifolium_Ramatevm.model.scaffold_10119.52/Chrysanthemum_morifolium_Ramatevm.model.scaffold_10328.25/Chrysanthemum_morifolium_Ramatevm.model.scaffold_10328.26/Chrysanthemum_morifolium_Ramatevm.model.scaffold_10346.159.1/Chrysanthemum_morifolium_Ramatevm.model.scaffold_1043.77/Chrysanthemum_morifolium_Ramatevm.model.scaffold_1083.29/Chrysanthemum_morifolium_Ramatevm.model.scaffold_1…	30
biological_process	GO:0090316	positive regulation of intracellular protein transport	30/25545	30/27318	0.133423	0.915049	0.909275	Chrysanthemum_morifolium_Ramatevm.model.scaffold_10513.160/Chrysanthemum_morifolium_Ramatevm.model.scaffold_10513.174/Chrysanthemum_morifolium_Ramatevm.model.scaffold_1060.11/Chrysanthemum_morifolium_Ramatevm.model.scaffold_1074.51_evm.model.scaffold_1074.50/Chrysanthemum_morifolium_Ramatevm.model.scaffold_1409.191/Chrysanthemum_morifolium_Ramatevm.model.scaffold_1430.279/Chrysanthemum_morifolium…	30
biological_process	GO:1900425	negative regulation of defense response to bacterium	30/25545	30/27318	0.133423	0.915049	0.909275	Chrysanthemum_morifolium_Ramatevm.model.scaffold_1074.232/Chrysanthemum_morifolium_Ramatevm.model.scaffold_10914.79/Chrysanthemum_morifolium_Ramatevm.model.scaffold_1112.30/Chrysanthemum_morifolium_Ramatevm.model.scaffold_1112.31/Chrysanthemum_morifolium_Ramatevm.model.scaffold_1240.84/Chrysanthemum_morifolium_Ramatevm.model.scaffold_1240.85.1/Chrysanthemum_morifolium_Ramatevm.model.scaffold_1371…	30
biological_process	GO:1901002	positive regulation of response to salt stress	30/25545	30/27318	0.133423	0.915049	0.909275	Chrysanthemum_morifolium_Ramatevm.model.scaffold_1004.19/Chrysanthemum_morifolium_Ramatevm.model.scaffold_10154.115/Chrysanthemum_morifolium_Ramatevm.model.scaffold_1042.306/Chrysanthemum_morifolium_Ramatevm.model.scaffold_1171.154/Chrysanthemum_morifolium_Ramatevm.model.scaffold_1189.134/Chrysanthemum_morifolium_Ramatevm.model.scaffold_1242.7/Chrysanthemum_morifolium_Ramatevm.model.scaffold_1273…	30
biological_process	GO:1902750	negative regulation of cell cycle G2/M phase transition	30/25545	30/27318	0.133423	0.915049	0.909275	Chrysanthemum_morifolium_Ramatevm.model.scaffold_10194.21/Chrysanthemum_morifolium_Ramatevm.model.scaffold_10269.107/Chrysanthemum_morifolium_Ramatevm.model.scaffold_10398.61/Chrysanthemum_morifolium_Ramatevm.model.scaffold_10684.72/Chrysanthemum_morifolium_Ramatevm.model.scaffold_10885.42/Chrysanthemum_morifolium_Ramatevm.model.scaffold_1225.68/Chrysanthemum_morifolium_Ramatevm.model.scaffold_12…	30
biological_process	GO:1905268	negative regulation of chromatin organization	30/25545	30/27318	0.133423	0.915049	0.909275	Chrysanthemum_morifolium_Ramatevm.model.scaffold_10274.61/Chrysanthemum_morifolium_Ramatevm.model.scaffold_10274.62/Chrysanthemum_morifolium_Ramatevm.model.scaffold_1052.88/Chrysanthemum_morifolium_Ramatevm.model.scaffold_1115.156/Chrysanthemum_morifolium_Ramatevm.model.scaffold_11472.18/Chrysanthemum_morifolium_Ramatevm.model.scaffold_1266.155/Chrysanthemum_morifolium_Ramatevm.model.scaffold_132…	30
biological_process	GO:0031123	RNA 3'-end processing	109/25545	113/27318	0.135427	0.915049	0.909275	Chrysanthemum_morifolium_Ramatevm.model.scaffold_1008.514/Chrysanthemum_morifolium_Ramatevm.model.scaffold_10111.39/Chrysanthemum_morifolium_Ramatevm.model.scaffold_1017.303/Chrysanthemum_morifolium_Ramatevm.model.scaffold_10558.42/Chrysanthemum_morifolium_Ramatevm.model.scaffold_1074.78/Chrysanthemum_morifolium_Ramatevm.model.scaffold_10935.24/Chrysanthemum_morifolium_Ramatevm.model.scaffold_112…	109
biological_process	GO:0071824	protein-DNA complex organization	162/25545	169/27318	0.135853	0.915049	0.909275	Chrysanthemum_morifolium_Ramatevm.model.scaffold_1002.34/Chrysanthemum_morifolium_Ramatevm.model.scaffold_10037.12/Chrysanthemum_morifolium_Ramatevm.model.scaffold_10071.16/Chrysanthemum_morifolium_Ramatevm.model.scaffold_10111.7/Chrysanthemum_morifolium_Ramatevm.model.scaffold_10124.208/Chrysanthemum_morifolium_Ramatevm.model.scaffold_10143.3/Chrysanthemum_morifolium_Ramatevm.model.scaffold_1034…	162
biological_process	GO:0098660	inorganic ion transmembrane transport	213/25545	223/27318	0.136809	0.915049	0.909275	Chrysanthemum_morifolium_Ramatevm.model.scaffold_1008.139/Chrysanthemum_morifolium_Ramatevm.model.scaffold_1016.16/Chrysanthemum_morifolium_Ramatevm.model.scaffold_1016.31/Chrysanthemum_morifolium_Ramatevm.model.scaffold_10191.40/Chrysanthemum_morifolium_Ramatevm.model.scaffold_102.125/Chrysanthemum_morifolium_Ramatevm.model.scaffold_1026.113/Chrysanthemum_morifolium_Ramatevm.model.scaffold_103.1…	213
biological_process	GO:0006888	endoplasmic reticulum to Golgi vesicle-mediated transport	71/25545	73/27318	0.139293	0.915049	0.909275	Chrysanthemum_morifolium_Ramatevm.model.scaffold_1008.200/Chrysanthemum_morifolium_Ramatevm.model.scaffold_1017.336/Chrysanthemum_morifolium_Ramatevm.model.scaffold_10513.160/Chrysanthemum_morifolium_Ramatevm.model.scaffold_10513.174/Chrysanthemum_morifolium_Ramatevm.model.scaffold_1069.168/Chrysanthemum_morifolium_Ramatevm.model.scaffold_1081.197/Chrysanthemum_morifolium_Ramatevm.model.scaffold_…	71
biological_process	GO:2001020	obsolete regulation of response to DNA damage stimulus	71/25545	73/27318	0.139293	0.915049	0.909275	Chrysanthemum_morifolium_Ramatevm.model.scaffold_10261.53/Chrysanthemum_morifolium_Ramatevm.model.scaffold_1047.125/Chrysanthemum_morifolium_Ramatevm.model.scaffold_1047.126/Chrysanthemum_morifolium_Ramatevm.model.scaffold_10867.45/Chrysanthemum_morifolium_Ramatevm.model.scaffold_10867.46/Chrysanthemum_morifolium_Ramatevm.model.scaffold_10867.47/Chrysanthemum_morifolium_Ramatevm.model.scaffold_10…	71
molecular_function	GO:0052689	carboxylic ester hydrolase activity	126/25545	131/27318	0.140086	0.915049	0.909275	Chrysanthemum_morifolium_Ramatevm.model.scaffold_1002.28/Chrysanthemum_morifolium_Ramatevm.model.scaffold_10243.61/Chrysanthemum_morifolium_Ramatevm.model.scaffold_10250.13/Chrysanthemum_morifolium_Ramatevm.model.scaffold_10346.70/Chrysanthemum_morifolium_Ramatevm.model.scaffold_1055.92/Chrysanthemum_morifolium_Ramatevm.model.scaffold_10689.12/Chrysanthemum_morifolium_Ramatevm.model.scaffold_1069…	126
biological_process	GO:0010563	negative regulation of phosphorus metabolic process	51/25545	52/27318	0.140411	0.915049	0.909275	Chrysanthemum_morifolium_Ramatevm.model.scaffold_10071.16/Chrysanthemum_morifolium_Ramatevm.model.scaffold_1012.188/Chrysanthemum_morifolium_Ramatevm.model.scaffold_10190.116/Chrysanthemum_morifolium_Ramatevm.model.scaffold_10349.14/Chrysanthemum_morifolium_Ramatevm.model.scaffold_10479.2/Chrysanthemum_morifolium_Ramatevm.model.scaffold_1056.44/Chrysanthemum_morifolium_Ramatevm.model.scaffold_107…	51
biological_process	GO:0045936	negative regulation of phosphate metabolic process	51/25545	52/27318	0.140411	0.915049	0.909275	Chrysanthemum_morifolium_Ramatevm.model.scaffold_10071.16/Chrysanthemum_morifolium_Ramatevm.model.scaffold_1012.188/Chrysanthemum_morifolium_Ramatevm.model.scaffold_10190.116/Chrysanthemum_morifolium_Ramatevm.model.scaffold_10349.14/Chrysanthemum_morifolium_Ramatevm.model.scaffold_10479.2/Chrysanthemum_morifolium_Ramatevm.model.scaffold_1056.44/Chrysanthemum_morifolium_Ramatevm.model.scaffold_107…	51
biological_process	GO:0000028	ribosomal small subunit assembly	29/25545	29/27318	0.142694	0.915049	0.909275	Chrysanthemum_morifolium_Ramatevm.model.scaffold_1048.31/Chrysanthemum_morifolium_Ramatevm.model.scaffold_10935.5/Chrysanthemum_morifolium_Ramatevm.model.scaffold_11543.5/Chrysanthemum_morifolium_Ramatevm.model.scaffold_1230.88/Chrysanthemum_morifolium_Ramatevm.model.scaffold_1252.147/Chrysanthemum_morifolium_Ramatevm.model.scaffold_1441.179/Chrysanthemum_morifolium_Ramatevm.model.scaffold_1506.5…	29
molecular_function	GO:0000150	DNA strand exchange activity	29/25545	29/27318	0.142694	0.915049	0.909275	Chrysanthemum_morifolium_Ramatevm.model.scaffold_10779.47/Chrysanthemum_morifolium_Ramatevm.model.scaffold_1398.374/Chrysanthemum_morifolium_Ramatevm.model.scaffold_1404.139/Chrysanthemum_morifolium_Ramatevm.model.scaffold_1438.252/Chrysanthemum_morifolium_Ramatevm.model.scaffold_1478.8/Chrysanthemum_morifolium_Ramatevm.model.scaffold_1506.409/Chrysanthemum_morifolium_Ramatevm.model.scaffold_1506…	29
biological_process	GO:0000730	DNA recombinase assembly	29/25545	29/27318	0.142694	0.915049	0.909275	Chrysanthemum_morifolium_Ramatevm.model.scaffold_10779.47/Chrysanthemum_morifolium_Ramatevm.model.scaffold_1398.374/Chrysanthemum_morifolium_Ramatevm.model.scaffold_1404.139/Chrysanthemum_morifolium_Ramatevm.model.scaffold_1438.252/Chrysanthemum_morifolium_Ramatevm.model.scaffold_1478.8/Chrysanthemum_morifolium_Ramatevm.model.scaffold_1506.409/Chrysanthemum_morifolium_Ramatevm.model.scaffold_1506…	29
molecular_function	GO:0004843	cysteine-type deubiquitinase activity	29/25545	29/27318	0.142694	0.915049	0.909275	Chrysanthemum_morifolium_Ramatevm.model.scaffold_109.8/Chrysanthemum_morifolium_Ramatevm.model.scaffold_11085.36/Chrysanthemum_morifolium_Ramatevm.model.scaffold_11433.31/Chrysanthemum_morifolium_Ramatevm.model.scaffold_11433.32/Chrysanthemum_morifolium_Ramatevm.model.scaffold_1158.13/Chrysanthemum_morifolium_Ramatevm.model.scaffold_1284.187/Chrysanthemum_morifolium_Ramatevm.model.scaffold_130.94…	29
molecular_function	GO:0005310	dicarboxylic acid transmembrane transporter activity	29/25545	29/27318	0.142694	0.915049	0.909275	Chrysanthemum_morifolium_Ramatevm.model.scaffold_10014.22/Chrysanthemum_morifolium_Ramatevm.model.scaffold_1138.124/Chrysanthemum_morifolium_Ramatevm.model.scaffold_1138.126/Chrysanthemum_morifolium_Ramatevm.model.scaffold_11546.109/Chrysanthemum_morifolium_Ramatevm.model.scaffold_1211.2/Chrysanthemum_morifolium_Ramatevm.model.scaffold_1269.464/Chrysanthemum_morifolium_Ramatevm.model.scaffold_140…	29
biological_process	GO:0006144	purine nucleobase metabolic process	29/25545	29/27318	0.142694	0.915049	0.909275	Chrysanthemum_morifolium_Ramatevm.model.scaffold_10513.308/Chrysanthemum_morifolium_Ramatevm.model.scaffold_11836.27/Chrysanthemum_morifolium_Ramatevm.model.scaffold_125.149/Chrysanthemum_morifolium_Ramatevm.model.scaffold_142.24/Chrysanthemum_morifolium_Ramatevm.model.scaffold_1461.145/Chrysanthemum_morifolium_Ramatevm.model.scaffold_1465.148.1/Chrysanthemum_morifolium_Ramatevm.model.scaffold_15…	29
biological_process	GO:0006739	NADP metabolic process	29/25545	29/27318	0.142694	0.915049	0.909275	Chrysanthemum_morifolium_Ramatevm.model.scaffold_1010.57.1/Chrysanthemum_morifolium_Ramatevm.model.scaffold_1081.32/Chrysanthemum_morifolium_Ramatevm.model.scaffold_1118.108/Chrysanthemum_morifolium_Ramatevm.model.scaffold_125.18/Chrysanthemum_morifolium_Ramatevm.model.scaffold_128.49/Chrysanthemum_morifolium_Ramatevm.model.scaffold_1337.48/Chrysanthemum_morifolium_Ramatevm.model.scaffold_1771.4.…	29
biological_process	GO:0006835	dicarboxylic acid transport	29/25545	29/27318	0.142694	0.915049	0.909275	Chrysanthemum_morifolium_Ramatevm.model.scaffold_10014.22/Chrysanthemum_morifolium_Ramatevm.model.scaffold_1138.124/Chrysanthemum_morifolium_Ramatevm.model.scaffold_1138.126/Chrysanthemum_morifolium_Ramatevm.model.scaffold_11546.109/Chrysanthemum_morifolium_Ramatevm.model.scaffold_1211.2/Chrysanthemum_morifolium_Ramatevm.model.scaffold_1269.464/Chrysanthemum_morifolium_Ramatevm.model.scaffold_140…	29
biological_process	GO:0007417	central nervous system development	29/25545	29/27318	0.142694	0.915049	0.909275	Chrysanthemum_morifolium_Ramatevm.model.scaffold_10887.17/Chrysanthemum_morifolium_Ramatevm.model.scaffold_1228.7/Chrysanthemum_morifolium_Ramatevm.model.scaffold_1269.562/Chrysanthemum_morifolium_Ramatevm.model.scaffold_1311.20/Chrysanthemum_morifolium_Ramatevm.model.scaffold_1341.120/Chrysanthemum_morifolium_Ramatevm.model.scaffold_1374.53/Chrysanthemum_morifolium_Ramatevm.model.scaffold_1685.2…	29
cellular_component	GO:0009514	glyoxysome	29/25545	29/27318	0.142694	0.915049	0.909275	Chrysanthemum_morifolium_Ramatevm.model.scaffold_10165.45/Chrysanthemum_morifolium_Ramatevm.model.scaffold_104.73/Chrysanthemum_morifolium_Ramatevm.model.scaffold_10998.26/Chrysanthemum_morifolium_Ramatevm.model.scaffold_1102.128/Chrysanthemum_morifolium_Ramatevm.model.scaffold_1135.239/Chrysanthemum_morifolium_Ramatevm.model.scaffold_1180.194/Chrysanthemum_morifolium_Ramatevm.model.scaffold_1297…	29
biological_process	GO:0010214	seed coat development	29/25545	29/27318	0.142694	0.915049	0.909275	Chrysanthemum_morifolium_Ramatevm.model.scaffold_1007.349/Chrysanthemum_morifolium_Ramatevm.model.scaffold_1012.8/Chrysanthemum_morifolium_Ramatevm.model.scaffold_10817.13/Chrysanthemum_morifolium_Ramatevm.model.scaffold_11184.4/Chrysanthemum_morifolium_Ramatevm.model.scaffold_11184.5/Chrysanthemum_morifolium_Ramatevm.model.scaffold_1191.78/Chrysanthemum_morifolium_Ramatevm.model.scaffold_1198.10…	29
molecular_function	GO:0015926	glucosidase activity	29/25545	29/27318	0.142694	0.915049	0.909275	Chrysanthemum_morifolium_Ramatevm.model.scaffold_1069.294/Chrysanthemum_morifolium_Ramatevm.model.scaffold_1147.238/Chrysanthemum_morifolium_Ramatevm.model.scaffold_1236.66/Chrysanthemum_morifolium_Ramatevm.model.scaffold_1344.200/Chrysanthemum_morifolium_Ramatevm.model.scaffold_1558.236/Chrysanthemum_morifolium_Ramatevm.model.scaffold_1583.48/Chrysanthemum_morifolium_Ramatevm.model.scaffold_1619…	29
biological_process	GO:0016132	brassinosteroid biosynthetic process	29/25545	29/27318	0.142694	0.915049	0.909275	Chrysanthemum_morifolium_Ramatevm.model.scaffold_10190.5/Chrysanthemum_morifolium_Ramatevm.model.scaffold_1081.153/Chrysanthemum_morifolium_Ramatevm.model.scaffold_1097.68/Chrysanthemum_morifolium_Ramatevm.model.scaffold_1116.53/Chrysanthemum_morifolium_Ramatevm.model.scaffold_116.68/Chrysanthemum_morifolium_Ramatevm.model.scaffold_1262.203/Chrysanthemum_morifolium_Ramatevm.model.scaffold_1290.24…	29
molecular_function	GO:0017070	U6 snRNA binding	29/25545	29/27318	0.142694	0.915049	0.909275	Chrysanthemum_morifolium_Ramatevm.model.scaffold_10558.104/Chrysanthemum_morifolium_Ramatevm.model.scaffold_10924.41/Chrysanthemum_morifolium_Ramatevm.model.scaffold_1133.94/Chrysanthemum_morifolium_Ramatevm.model.scaffold_1218.23/Chrysanthemum_morifolium_Ramatevm.model.scaffold_1269.501/Chrysanthemum_morifolium_Ramatevm.model.scaffold_1269.697/Chrysanthemum_morifolium_Ramatevm.model.scaffold_162…	29
molecular_function	GO:0030276	clathrin binding	29/25545	29/27318	0.142694	0.915049	0.909275	Chrysanthemum_morifolium_Ramatevm.model.scaffold_10071.40/Chrysanthemum_morifolium_Ramatevm.model.scaffold_10143.8/Chrysanthemum_morifolium_Ramatevm.model.scaffold_1348.101/Chrysanthemum_morifolium_Ramatevm.model.scaffold_1519.226/Chrysanthemum_morifolium_Ramatevm.model.scaffold_1638.496/Chrysanthemum_morifolium_Ramatevm.model.scaffold_17.29/Chrysanthemum_morifolium_Ramatevm.model.scaffold_1757.2…	29
cellular_component	GO:0031304	obsolete intrinsic component of mitochondrial inner membrane	29/25545	29/27318	0.142694	0.915049	0.909275	Chrysanthemum_morifolium_Ramatevm.model.scaffold_1002.70/Chrysanthemum_morifolium_Ramatevm.model.scaffold_10595.108/Chrysanthemum_morifolium_Ramatevm.model.scaffold_10623.13/Chrysanthemum_morifolium_Ramatevm.model.scaffold_1082.97/Chrysanthemum_morifolium_Ramatevm.model.scaffold_1185.109/Chrysanthemum_morifolium_Ramatevm.model.scaffold_12012.26/Chrysanthemum_morifolium_Ramatevm.model.scaffold_127…	29
cellular_component	GO:0031305	obsolete integral component of mitochondrial inner membrane	29/25545	29/27318	0.142694	0.915049	0.909275	Chrysanthemum_morifolium_Ramatevm.model.scaffold_1002.70/Chrysanthemum_morifolium_Ramatevm.model.scaffold_10595.108/Chrysanthemum_morifolium_Ramatevm.model.scaffold_10623.13/Chrysanthemum_morifolium_Ramatevm.model.scaffold_1082.97/Chrysanthemum_morifolium_Ramatevm.model.scaffold_1185.109/Chrysanthemum_morifolium_Ramatevm.model.scaffold_12012.26/Chrysanthemum_morifolium_Ramatevm.model.scaffold_127…	29
biological_process	GO:0042391	regulation of membrane potential	29/25545	29/27318	0.142694	0.915049	0.909275	Chrysanthemum_morifolium_Ramatevm.model.scaffold_1008.139/Chrysanthemum_morifolium_Ramatevm.model.scaffold_10346.66/Chrysanthemum_morifolium_Ramatevm.model.scaffold_1074.73/Chrysanthemum_morifolium_Ramatevm.model.scaffold_11039.107/Chrysanthemum_morifolium_Ramatevm.model.scaffold_11433.36/Chrysanthemum_morifolium_Ramatevm.model.scaffold_1158.26/Chrysanthemum_morifolium_Ramatevm.model.scaffold_118…	29
biological_process	GO:0045664	regulation of neuron differentiation	29/25545	29/27318	0.142694	0.915049	0.909275	Chrysanthemum_morifolium_Ramatevm.model.scaffold_10165.149/Chrysanthemum_morifolium_Ramatevm.model.scaffold_1021.123/Chrysanthemum_morifolium_Ramatevm.model.scaffold_10264.448/Chrysanthemum_morifolium_Ramatevm.model.scaffold_1051.201/Chrysanthemum_morifolium_Ramatevm.model.scaffold_12254.16/Chrysanthemum_morifolium_Ramatevm.model.scaffold_1247.36/Chrysanthemum_morifolium_Ramatevm.model.scaffold_1…	29
biological_process	GO:0045910	negative regulation of DNA recombination	29/25545	29/27318	0.142694	0.915049	0.909275	Chrysanthemum_morifolium_Ramatevm.model.scaffold_1047.125/Chrysanthemum_morifolium_Ramatevm.model.scaffold_1047.126/Chrysanthemum_morifolium_Ramatevm.model.scaffold_11005.124/Chrysanthemum_morifolium_Ramatevm.model.scaffold_11005.133/Chrysanthemum_morifolium_Ramatevm.model.scaffold_11005.144/Chrysanthemum_morifolium_Ramatevm.model.scaffold_121.133/Chrysanthemum_morifolium_Ramatevm.model.scaffold_…	29
biological_process	GO:0046173	polyol biosynthetic process	29/25545	29/27318	0.142694	0.915049	0.909275	Chrysanthemum_morifolium_Ramatevm.model.scaffold_1070.46/Chrysanthemum_morifolium_Ramatevm.model.scaffold_1074.164/Chrysanthemum_morifolium_Ramatevm.model.scaffold_1098.40/Chrysanthemum_morifolium_Ramatevm.model.scaffold_1119.79.1/Chrysanthemum_morifolium_Ramatevm.model.scaffold_1194.66/Chrysanthemum_morifolium_Ramatevm.model.scaffold_1366.414/Chrysanthemum_morifolium_Ramatevm.model.scaffold_1485…	29
biological_process	GO:0046822	regulation of nucleocytoplasmic transport	29/25545	29/27318	0.142694	0.915049	0.909275	Chrysanthemum_morifolium_Ramatevm.model.scaffold_1065.115/Chrysanthemum_morifolium_Ramatevm.model.scaffold_11263.251/Chrysanthemum_morifolium_Ramatevm.model.scaffold_12245.58/Chrysanthemum_morifolium_Ramatevm.model.scaffold_1315.101/Chrysanthemum_morifolium_Ramatevm.model.scaffold_1315.102/Chrysanthemum_morifolium_Ramatevm.model.scaffold_1573.139/Chrysanthemum_morifolium_Ramatevm.model.scaffold_1…	29
biological_process	GO:0048545	response to steroid hormone	29/25545	29/27318	0.142694	0.915049	0.909275	Chrysanthemum_morifolium_Ramatevm.model.scaffold_1016.124/Chrysanthemum_morifolium_Ramatevm.model.scaffold_1017.4/Chrysanthemum_morifolium_Ramatevm.model.scaffold_10592.22/Chrysanthemum_morifolium_Ramatevm.model.scaffold_1291.191/Chrysanthemum_morifolium_Ramatevm.model.scaffold_1291.36/Chrysanthemum_morifolium_Ramatevm.model.scaffold_1341.117/Chrysanthemum_morifolium_Ramatevm.model.scaffold_1416.…	29
molecular_function	GO:0051537	2 iron, 2 sulfur cluster binding	29/25545	29/27318	0.142694	0.915049	0.909275	Chrysanthemum_morifolium_Ramatevm.model.scaffold_11557.46/Chrysanthemum_morifolium_Ramatevm.model.scaffold_11836.27/Chrysanthemum_morifolium_Ramatevm.model.scaffold_1248.188/Chrysanthemum_morifolium_Ramatevm.model.scaffold_1398.337/Chrysanthemum_morifolium_Ramatevm.model.scaffold_1398.359/Chrysanthemum_morifolium_Ramatevm.model.scaffold_1465.66/Chrysanthemum_morifolium_Ramatevm.model.scaffold_158…	29
biological_process	GO:0062013	positive regulation of small molecule metabolic process	29/25545	29/27318	0.142694	0.915049	0.909275	Chrysanthemum_morifolium_Ramatevm.model.scaffold_1046.566/Chrysanthemum_morifolium_Ramatevm.model.scaffold_1080.68/Chrysanthemum_morifolium_Ramatevm.model.scaffold_11367.13/Chrysanthemum_morifolium_Ramatevm.model.scaffold_11367.14/Chrysanthemum_morifolium_Ramatevm.model.scaffold_1171.160/Chrysanthemum_morifolium_Ramatevm.model.scaffold_130.283/Chrysanthemum_morifolium_Ramatevm.model.scaffold_1438…	29
biological_process	GO:0080188	gene silencing by siRNA-directed DNA methylation	29/25545	29/27318	0.142694	0.915049	0.909275	Chrysanthemum_morifolium_Ramatevm.model.scaffold_1012.3/Chrysanthemum_morifolium_Ramatevm.model.scaffold_10817.23/Chrysanthemum_morifolium_Ramatevm.model.scaffold_11263.202/Chrysanthemum_morifolium_Ramatevm.model.scaffold_1135.207/Chrysanthemum_morifolium_Ramatevm.model.scaffold_1148.29/Chrysanthemum_morifolium_Ramatevm.model.scaffold_1170.84/Chrysanthemum_morifolium_Ramatevm.model.scaffold_1440.…	29
biological_process	GO:0090735	DNA repair complex assembly	29/25545	29/27318	0.142694	0.915049	0.909275	Chrysanthemum_morifolium_Ramatevm.model.scaffold_10779.47/Chrysanthemum_morifolium_Ramatevm.model.scaffold_1398.374/Chrysanthemum_morifolium_Ramatevm.model.scaffold_1404.139/Chrysanthemum_morifolium_Ramatevm.model.scaffold_1438.252/Chrysanthemum_morifolium_Ramatevm.model.scaffold_1478.8/Chrysanthemum_morifolium_Ramatevm.model.scaffold_1506.409/Chrysanthemum_morifolium_Ramatevm.model.scaffold_1506…	29
molecular_function	GO:0101005	deubiquitinase activity	29/25545	29/27318	0.142694	0.915049	0.909275	Chrysanthemum_morifolium_Ramatevm.model.scaffold_109.8/Chrysanthemum_morifolium_Ramatevm.model.scaffold_11085.36/Chrysanthemum_morifolium_Ramatevm.model.scaffold_11433.31/Chrysanthemum_morifolium_Ramatevm.model.scaffold_11433.32/Chrysanthemum_morifolium_Ramatevm.model.scaffold_1158.13/Chrysanthemum_morifolium_Ramatevm.model.scaffold_1284.187/Chrysanthemum_morifolium_Ramatevm.model.scaffold_130.94…	29
biological_process	GO:2001233	regulation of apoptotic signaling pathway	29/25545	29/27318	0.142694	0.915049	0.909275	Chrysanthemum_morifolium_Ramatevm.model.scaffold_10513.160/Chrysanthemum_morifolium_Ramatevm.model.scaffold_10513.174/Chrysanthemum_morifolium_Ramatevm.model.scaffold_10592.22/Chrysanthemum_morifolium_Ramatevm.model.scaffold_1107.80/Chrysanthemum_morifolium_Ramatevm.model.scaffold_1395.337/Chrysanthemum_morifolium_Ramatevm.model.scaffold_1491.100/Chrysanthemum_morifolium_Ramatevm.model.scaffold_1…	29
molecular_function	GO:0005198	structural molecule activity	261/25545	274/27318	0.144092	0.915049	0.909275	Chrysanthemum_morifolium_Ramatevm.model.scaffold_1008.323/Chrysanthemum_morifolium_Ramatevm.model.scaffold_1008.394/Chrysanthemum_morifolium_Ramatevm.model.scaffold_1019.277/Chrysanthemum_morifolium_Ramatevm.model.scaffold_10243.112/Chrysanthemum_morifolium_Ramatevm.model.scaffold_10264.121/Chrysanthemum_morifolium_Ramatevm.model.scaffold_1038.2/Chrysanthemum_morifolium_Ramatevm.model.scaffold_10…	261
biological_process	GO:0051248	negative regulation of protein metabolic process	160/25545	167/27318	0.144405	0.915049	0.909275	Chrysanthemum_morifolium_Ramatevm.model.scaffold_10036.104/Chrysanthemum_morifolium_Ramatevm.model.scaffold_10071.16/Chrysanthemum_morifolium_Ramatevm.model.scaffold_1012.188/Chrysanthemum_morifolium_Ramatevm.model.scaffold_10190.116/Chrysanthemum_morifolium_Ramatevm.model.scaffold_10226.34/Chrysanthemum_morifolium_Ramatevm.model.scaffold_10264.122.1/Chrysanthemum_morifolium_Ramatevm.model.scaffo…	160
biological_process	GO:0010101	post-embryonic root morphogenesis	70/25545	72/27318	0.145665	0.915049	0.909275	Chrysanthemum_morifolium_Ramatevm.model.scaffold_1017.4/Chrysanthemum_morifolium_Ramatevm.model.scaffold_10191.55/Chrysanthemum_morifolium_Ramatevm.model.scaffold_10226.48/Chrysanthemum_morifolium_Ramatevm.model.scaffold_10226.55/Chrysanthemum_morifolium_Ramatevm.model.scaffold_1027.111/Chrysanthemum_morifolium_Ramatevm.model.scaffold_10398.129/Chrysanthemum_morifolium_Ramatevm.model.scaffold_106…	70
biological_process	GO:0090174	organelle membrane fusion	70/25545	72/27318	0.145665	0.915049	0.909275	Chrysanthemum_morifolium_Ramatevm.model.scaffold_1000.284/Chrysanthemum_morifolium_Ramatevm.model.scaffold_10037.35/Chrysanthemum_morifolium_Ramatevm.model.scaffold_1005.12/Chrysanthemum_morifolium_Ramatevm.model.scaffold_10084.3/Chrysanthemum_morifolium_Ramatevm.model.scaffold_1042.243/Chrysanthemum_morifolium_Ramatevm.model.scaffold_1148.28/Chrysanthemum_morifolium_Ramatevm.model.scaffold_118.5…	70
biological_process	GO:0009161	ribonucleoside monophosphate metabolic process	107/25545	111/27318	0.145771	0.915049	0.909275	Chrysanthemum_morifolium_Ramatevm.model.scaffold_10012.84/Chrysanthemum_morifolium_Ramatevm.model.scaffold_1008.285/Chrysanthemum_morifolium_Ramatevm.model.scaffold_10143.41/Chrysanthemum_morifolium_Ramatevm.model.scaffold_1019.4/Chrysanthemum_morifolium_Ramatevm.model.scaffold_10558.28/Chrysanthemum_morifolium_Ramatevm.model.scaffold_10633.133/Chrysanthemum_morifolium_Ramatevm.model.scaffold_106…	107
biological_process	GO:0090329	regulation of DNA-templated DNA replication	107/25545	111/27318	0.145771	0.915049	0.909275	Chrysanthemum_morifolium_Ramatevm.model.scaffold_1021.186/Chrysanthemum_morifolium_Ramatevm.model.scaffold_1078.21.1/Chrysanthemum_morifolium_Ramatevm.model.scaffold_1082.132/Chrysanthemum_morifolium_Ramatevm.model.scaffold_1082.169/Chrysanthemum_morifolium_Ramatevm.model.scaffold_1082.207/Chrysanthemum_morifolium_Ramatevm.model.scaffold_11081.162/Chrysanthemum_morifolium_Ramatevm.model.scaffold_…	107
biological_process	GO:0046165	alcohol biosynthetic process	50/25545	51/27318	0.147909	0.915049	0.909275	Chrysanthemum_morifolium_Ramatevm.model.scaffold_1070.46/Chrysanthemum_morifolium_Ramatevm.model.scaffold_1074.164/Chrysanthemum_morifolium_Ramatevm.model.scaffold_1082.274/Chrysanthemum_morifolium_Ramatevm.model.scaffold_1082.284.2/Chrysanthemum_morifolium_Ramatevm.model.scaffold_1098.40/Chrysanthemum_morifolium_Ramatevm.model.scaffold_1117.73/Chrysanthemum_morifolium_Ramatevm.model.scaffold_111…	50
cellular_component	GO:0098562	cytoplasmic side of membrane	50/25545	51/27318	0.147909	0.915049	0.909275	Chrysanthemum_morifolium_Ramatevm.model.scaffold_1019.277/Chrysanthemum_morifolium_Ramatevm.model.scaffold_10269.107/Chrysanthemum_morifolium_Ramatevm.model.scaffold_1051.77/Chrysanthemum_morifolium_Ramatevm.model.scaffold_10885.42/Chrysanthemum_morifolium_Ramatevm.model.scaffold_11263.14/Chrysanthemum_morifolium_Ramatevm.model.scaffold_1398.179/Chrysanthemum_morifolium_Ramatevm.model.scaffold_14…	50
molecular_function	GO:0004386	helicase activity	210/25545	220/27318	0.148214	0.915049	0.909275	Chrysanthemum_morifolium_Ramatevm.model.scaffold_10008.58/Chrysanthemum_morifolium_Ramatevm.model.scaffold_1005.112/Chrysanthemum_morifolium_Ramatevm.model.scaffold_1008.167/Chrysanthemum_morifolium_Ramatevm.model.scaffold_1008.514/Chrysanthemum_morifolium_Ramatevm.model.scaffold_10124.134/Chrysanthemum_morifolium_Ramatevm.model.scaffold_1012.56/Chrysanthemum_morifolium_Ramatevm.model.scaffold_10…	210
biological_process	GO:0031331	obsolete positive regulation of cellular catabolic process	88/25545	91/27318	0.150333	0.915049	0.909275	Chrysanthemum_morifolium_Ramatevm.model.scaffold_10264.122.1/Chrysanthemum_morifolium_Ramatevm.model.scaffold_1046.328/Chrysanthemum_morifolium_Ramatevm.model.scaffold_1049.118/Chrysanthemum_morifolium_Ramatevm.model.scaffold_10513.160/Chrysanthemum_morifolium_Ramatevm.model.scaffold_10513.174/Chrysanthemum_morifolium_Ramatevm.model.scaffold_10558.104/Chrysanthemum_morifolium_Ramatevm.model.scaff…	88
biological_process	GO:0007018	microtubule-based movement	106/25545	110/27318	0.151186	0.915049	0.909275	Chrysanthemum_morifolium_Ramatevm.model.scaffold_10104.53/Chrysanthemum_morifolium_Ramatevm.model.scaffold_10341.7/Chrysanthemum_morifolium_Ramatevm.model.scaffold_1036.26/Chrysanthemum_morifolium_Ramatevm.model.scaffold_10536.32/Chrysanthemum_morifolium_Ramatevm.model.scaffold_10633.21/Chrysanthemum_morifolium_Ramatevm.model.scaffold_10835.3/Chrysanthemum_morifolium_Ramatevm.model.scaffold_10983…	106
biological_process	GO:1902275	regulation of chromatin organization	106/25545	110/27318	0.151186	0.915049	0.909275	Chrysanthemum_morifolium_Ramatevm.model.scaffold_10190.41/Chrysanthemum_morifolium_Ramatevm.model.scaffold_10274.61/Chrysanthemum_morifolium_Ramatevm.model.scaffold_10274.62/Chrysanthemum_morifolium_Ramatevm.model.scaffold_1052.88/Chrysanthemum_morifolium_Ramatevm.model.scaffold_10683.27/Chrysanthemum_morifolium_Ramatevm.model.scaffold_1115.156/Chrysanthemum_morifolium_Ramatevm.model.scaffold_112…	106
molecular_function	GO:0000295	adenine nucleotide transmembrane transporter activity	28/25545	28/27318	0.152609	0.915049	0.909275	Chrysanthemum_morifolium_Ramatevm.model.scaffold_1011.123/Chrysanthemum_morifolium_Ramatevm.model.scaffold_10124.130/Chrysanthemum_morifolium_Ramatevm.model.scaffold_11710.1/Chrysanthemum_morifolium_Ramatevm.model.scaffold_11727.78/Chrysanthemum_morifolium_Ramatevm.model.scaffold_1188.74/Chrysanthemum_morifolium_Ramatevm.model.scaffold_11956.12/Chrysanthemum_morifolium_Ramatevm.model.scaffold_127…	28
molecular_function	GO:0005346	purine ribonucleotide transmembrane transporter activity	28/25545	28/27318	0.152609	0.915049	0.909275	Chrysanthemum_morifolium_Ramatevm.model.scaffold_1011.123/Chrysanthemum_morifolium_Ramatevm.model.scaffold_10124.130/Chrysanthemum_morifolium_Ramatevm.model.scaffold_11710.1/Chrysanthemum_morifolium_Ramatevm.model.scaffold_11727.78/Chrysanthemum_morifolium_Ramatevm.model.scaffold_1188.74/Chrysanthemum_morifolium_Ramatevm.model.scaffold_11956.12/Chrysanthemum_morifolium_Ramatevm.model.scaffold_127…	28
biological_process	GO:0006885	regulation of pH	28/25545	28/27318	0.152609	0.915049	0.909275	Chrysanthemum_morifolium_Ramatevm.model.scaffold_102.125/Chrysanthemum_morifolium_Ramatevm.model.scaffold_1097.354/Chrysanthemum_morifolium_Ramatevm.model.scaffold_11771.375/Chrysanthemum_morifolium_Ramatevm.model.scaffold_130.360/Chrysanthemum_morifolium_Ramatevm.model.scaffold_1403.30/Chrysanthemum_morifolium_Ramatevm.model.scaffold_1441.237/Chrysanthemum_morifolium_Ramatevm.model.scaffold_1441…	28
biological_process	GO:0009581	detection of external stimulus	28/25545	28/27318	0.152609	0.915049	0.909275	Chrysanthemum_morifolium_Ramatevm.model.scaffold_10124.348/Chrysanthemum_morifolium_Ramatevm.model.scaffold_1017.236/Chrysanthemum_morifolium_Ramatevm.model.scaffold_10264.120/Chrysanthemum_morifolium_Ramatevm.model.scaffold_1074.73/Chrysanthemum_morifolium_Ramatevm.model.scaffold_11165.2/Chrysanthemum_morifolium_Ramatevm.model.scaffold_1430.262/Chrysanthemum_morifolium_Ramatevm.model.scaffold_15…	28
biological_process	GO:0009582	detection of abiotic stimulus	28/25545	28/27318	0.152609	0.915049	0.909275	Chrysanthemum_morifolium_Ramatevm.model.scaffold_10124.348/Chrysanthemum_morifolium_Ramatevm.model.scaffold_1017.236/Chrysanthemum_morifolium_Ramatevm.model.scaffold_10264.120/Chrysanthemum_morifolium_Ramatevm.model.scaffold_1074.73/Chrysanthemum_morifolium_Ramatevm.model.scaffold_11165.2/Chrysanthemum_morifolium_Ramatevm.model.scaffold_1430.262/Chrysanthemum_morifolium_Ramatevm.model.scaffold_15…	28
biological_process	GO:0010411	xyloglucan metabolic process	28/25545	28/27318	0.152609	0.915049	0.909275	Chrysanthemum_morifolium_Ramatevm.model.scaffold_10683.297/Chrysanthemum_morifolium_Ramatevm.model.scaffold_108.16/Chrysanthemum_morifolium_Ramatevm.model.scaffold_11665.96/Chrysanthemum_morifolium_Ramatevm.model.scaffold_1365.339/Chrysanthemum_morifolium_Ramatevm.model.scaffold_1365.347/Chrysanthemum_morifolium_Ramatevm.model.scaffold_1371.415/Chrysanthemum_morifolium_Ramatevm.model.scaffold_144…	28
molecular_function	GO:0015216	purine nucleotide transmembrane transporter activity	28/25545	28/27318	0.152609	0.915049	0.909275	Chrysanthemum_morifolium_Ramatevm.model.scaffold_1011.123/Chrysanthemum_morifolium_Ramatevm.model.scaffold_10124.130/Chrysanthemum_morifolium_Ramatevm.model.scaffold_11710.1/Chrysanthemum_morifolium_Ramatevm.model.scaffold_11727.78/Chrysanthemum_morifolium_Ramatevm.model.scaffold_1188.74/Chrysanthemum_morifolium_Ramatevm.model.scaffold_11956.12/Chrysanthemum_morifolium_Ramatevm.model.scaffold_127…	28
biological_process	GO:0019287	isopentenyl diphosphate biosynthetic process, mevalonate pathway	28/25545	28/27318	0.152609	0.915049	0.909275	Chrysanthemum_morifolium_Ramatevm.model.scaffold_10264.278/Chrysanthemum_morifolium_Ramatevm.model.scaffold_1082.274/Chrysanthemum_morifolium_Ramatevm.model.scaffold_1082.284.2/Chrysanthemum_morifolium_Ramatevm.model.scaffold_1146.1/Chrysanthemum_morifolium_Ramatevm.model.scaffold_1146.2/Chrysanthemum_morifolium_Ramatevm.model.scaffold_11569.87/Chrysanthemum_morifolium_Ramatevm.model.scaffold_117…	28
biological_process	GO:0019682	glyceraldehyde-3-phosphate metabolic process	28/25545	28/27318	0.152609	0.915049	0.909275	Chrysanthemum_morifolium_Ramatevm.model.scaffold_1010.57.1/Chrysanthemum_morifolium_Ramatevm.model.scaffold_10264.278/Chrysanthemum_morifolium_Ramatevm.model.scaffold_10558.28/Chrysanthemum_morifolium_Ramatevm.model.scaffold_1118.108/Chrysanthemum_morifolium_Ramatevm.model.scaffold_1146.1/Chrysanthemum_morifolium_Ramatevm.model.scaffold_1146.2/Chrysanthemum_morifolium_Ramatevm.model.scaffold_1182…	28
cellular_component	GO:0019773	proteasome core complex, alpha-subunit complex	28/25545	28/27318	0.152609	0.915049	0.909275	Chrysanthemum_morifolium_Ramatevm.model.scaffold_10243.134/Chrysanthemum_morifolium_Ramatevm.model.scaffold_10243.63/Chrysanthemum_morifolium_Ramatevm.model.scaffold_1082.254/Chrysanthemum_morifolium_Ramatevm.model.scaffold_1157.34/Chrysanthemum_morifolium_Ramatevm.model.scaffold_1256.69/Chrysanthemum_morifolium_Ramatevm.model.scaffold_1394.172/Chrysanthemum_morifolium_Ramatevm.model.scaffold_162…	28
cellular_component	GO:0019897	extrinsic component of plasma membrane	28/25545	28/27318	0.152609	0.915049	0.909275	Chrysanthemum_morifolium_Ramatevm.model.scaffold_10269.107/Chrysanthemum_morifolium_Ramatevm.model.scaffold_1051.77/Chrysanthemum_morifolium_Ramatevm.model.scaffold_10885.42/Chrysanthemum_morifolium_Ramatevm.model.scaffold_1302.216/Chrysanthemum_morifolium_Ramatevm.model.scaffold_1420.83/Chrysanthemum_morifolium_Ramatevm.model.scaffold_154.132/Chrysanthemum_morifolium_Ramatevm.model.scaffold_1659…	28
molecular_function	GO:0031072	heat shock protein binding	28/25545	28/27318	0.152609	0.915049	0.909275	Chrysanthemum_morifolium_Ramatevm.model.scaffold_10071.21/Chrysanthemum_morifolium_Ramatevm.model.scaffold_10264.122.1/Chrysanthemum_morifolium_Ramatevm.model.scaffold_11519.62/Chrysanthemum_morifolium_Ramatevm.model.scaffold_120.157/Chrysanthemum_morifolium_Ramatevm.model.scaffold_1248.189/Chrysanthemum_morifolium_Ramatevm.model.scaffold_1302.216/Chrysanthemum_morifolium_Ramatevm.model.scaffold_…	28
biological_process	GO:0031175	neuron projection development	28/25545	28/27318	0.152609	0.915049	0.909275	Chrysanthemum_morifolium_Ramatevm.model.scaffold_10507.57/Chrysanthemum_morifolium_Ramatevm.model.scaffold_1074.312/Chrysanthemum_morifolium_Ramatevm.model.scaffold_1146.256/Chrysanthemum_morifolium_Ramatevm.model.scaffold_1187.126/Chrysanthemum_morifolium_Ramatevm.model.scaffold_1284.121/Chrysanthemum_morifolium_Ramatevm.model.scaffold_1501.227/Chrysanthemum_morifolium_Ramatevm.model.scaffold_15…	28
biological_process	GO:0031935	obsolete regulation of chromatin silencing	28/25545	28/27318	0.152609	0.915049	0.909275	Chrysanthemum_morifolium_Ramatevm.model.scaffold_1135.207/Chrysanthemum_morifolium_Ramatevm.model.scaffold_1149.21/Chrysanthemum_morifolium_Ramatevm.model.scaffold_1149.351/Chrysanthemum_morifolium_Ramatevm.model.scaffold_1344.80/Chrysanthemum_morifolium_Ramatevm.model.scaffold_1370.77/Chrysanthemum_morifolium_Ramatevm.model.scaffold_1370.78/Chrysanthemum_morifolium_Ramatevm.model.scaffold_1371.7…	28
biological_process	GO:0034762	regulation of transmembrane transport	28/25545	28/27318	0.152609	0.915049	0.909275	Chrysanthemum_morifolium_Ramatevm.model.scaffold_1027.111/Chrysanthemum_morifolium_Ramatevm.model.scaffold_10398.129/Chrysanthemum_morifolium_Ramatevm.model.scaffold_10498.169/Chrysanthemum_morifolium_Ramatevm.model.scaffold_1187.524/Chrysanthemum_morifolium_Ramatevm.model.scaffold_1224.156/Chrysanthemum_morifolium_Ramatevm.model.scaffold_12283.11/Chrysanthemum_morifolium_Ramatevm.model.scaffold_…	28
biological_process	GO:0042727	flavin-containing compound biosynthetic process	28/25545	28/27318	0.152609	0.915049	0.909275	Chrysanthemum_morifolium_Ramatevm.model.scaffold_10513.289/Chrysanthemum_morifolium_Ramatevm.model.scaffold_1139.657/Chrysanthemum_morifolium_Ramatevm.model.scaffold_1223.61/Chrysanthemum_morifolium_Ramatevm.model.scaffold_1275.97/Chrysanthemum_morifolium_Ramatevm.model.scaffold_1323.33/Chrysanthemum_morifolium_Ramatevm.model.scaffold_1462.16/Chrysanthemum_morifolium_Ramatevm.model.scaffold_1462.…	28
biological_process	GO:0070301	cellular response to hydrogen peroxide	28/25545	28/27318	0.152609	0.915049	0.909275	Chrysanthemum_morifolium_Ramatevm.model.scaffold_1004.19/Chrysanthemum_morifolium_Ramatevm.model.scaffold_10264.122.1/Chrysanthemum_morifolium_Ramatevm.model.scaffold_1042.306/Chrysanthemum_morifolium_Ramatevm.model.scaffold_11519.27/Chrysanthemum_morifolium_Ramatevm.model.scaffold_11727.1/Chrysanthemum_morifolium_Ramatevm.model.scaffold_11810.117/Chrysanthemum_morifolium_Ramatevm.model.scaffold_…	28
biological_process	GO:1901334	lactone metabolic process	28/25545	28/27318	0.152609	0.915049	0.909275	Chrysanthemum_morifolium_Ramatevm.model.scaffold_1018.219/Chrysanthemum_morifolium_Ramatevm.model.scaffold_10932.26/Chrysanthemum_morifolium_Ramatevm.model.scaffold_11355.12/Chrysanthemum_morifolium_Ramatevm.model.scaffold_1189.199/Chrysanthemum_morifolium_Ramatevm.model.scaffold_1189.201/Chrysanthemum_morifolium_Ramatevm.model.scaffold_1189.203/Chrysanthemum_morifolium_Ramatevm.model.scaffold_12…	28
biological_process	GO:1901336	lactone biosynthetic process	28/25545	28/27318	0.152609	0.915049	0.909275	Chrysanthemum_morifolium_Ramatevm.model.scaffold_1018.219/Chrysanthemum_morifolium_Ramatevm.model.scaffold_10932.26/Chrysanthemum_morifolium_Ramatevm.model.scaffold_11355.12/Chrysanthemum_morifolium_Ramatevm.model.scaffold_1189.199/Chrysanthemum_morifolium_Ramatevm.model.scaffold_1189.201/Chrysanthemum_morifolium_Ramatevm.model.scaffold_1189.203/Chrysanthemum_morifolium_Ramatevm.model.scaffold_12…	28
biological_process	GO:2000022	regulation of jasmonic acid mediated signaling pathway	28/25545	28/27318	0.152609	0.915049	0.909275	Chrysanthemum_morifolium_Ramatevm.model.scaffold_1052.16/Chrysanthemum_morifolium_Ramatevm.model.scaffold_1052.21/Chrysanthemum_morifolium_Ramatevm.model.scaffold_1096.7/Chrysanthemum_morifolium_Ramatevm.model.scaffold_11524.9/Chrysanthemum_morifolium_Ramatevm.model.scaffold_1159.37/Chrysanthemum_morifolium_Ramatevm.model.scaffold_11645.8/Chrysanthemum_morifolium_Ramatevm.model.scaffold_11780.115…	28
biological_process	GO:0080135	regulation of cellular response to stress	175/25545	183/27318	0.153571	0.915049	0.909275	Chrysanthemum_morifolium_Ramatevm.model.scaffold_1012.188/Chrysanthemum_morifolium_Ramatevm.model.scaffold_10165.149/Chrysanthemum_morifolium_Ramatevm.model.scaffold_1018.147/Chrysanthemum_morifolium_Ramatevm.model.scaffold_10226.34/Chrysanthemum_morifolium_Ramatevm.model.scaffold_10261.53/Chrysanthemum_morifolium_Ramatevm.model.scaffold_10264.122.1/Chrysanthemum_morifolium_Ramatevm.model.scaffol…	175
molecular_function	GO:0004252	serine-type endopeptidase activity	49/25545	50/27318	0.155771	0.915049	0.909275	Chrysanthemum_morifolium_Ramatevm.model.scaffold_1059.116/Chrysanthemum_morifolium_Ramatevm.model.scaffold_10636.63/Chrysanthemum_morifolium_Ramatevm.model.scaffold_1070.180/Chrysanthemum_morifolium_Ramatevm.model.scaffold_10751.19/Chrysanthemum_morifolium_Ramatevm.model.scaffold_1122.17/Chrysanthemum_morifolium_Ramatevm.model.scaffold_11380.22/Chrysanthemum_morifolium_Ramatevm.model.scaffold_117…	49
biological_process	GO:0007623	circadian rhythm	87/25545	90/27318	0.156409	0.915049	0.909275	Chrysanthemum_morifolium_Ramatevm.model.scaffold_1005.266/Chrysanthemum_morifolium_Ramatevm.model.scaffold_1010.52/Chrysanthemum_morifolium_Ramatevm.model.scaffold_1012.188/Chrysanthemum_morifolium_Ramatevm.model.scaffold_10165.147/Chrysanthemum_morifolium_Ramatevm.model.scaffold_1017.267/Chrysanthemum_morifolium_Ramatevm.model.scaffold_1053.9/Chrysanthemum_morifolium_Ramatevm.model.scaffold_1056…	87
biological_process	GO:0048511	rhythmic process	87/25545	90/27318	0.156409	0.915049	0.909275	Chrysanthemum_morifolium_Ramatevm.model.scaffold_1005.266/Chrysanthemum_morifolium_Ramatevm.model.scaffold_1010.52/Chrysanthemum_morifolium_Ramatevm.model.scaffold_1012.188/Chrysanthemum_morifolium_Ramatevm.model.scaffold_10165.147/Chrysanthemum_morifolium_Ramatevm.model.scaffold_1017.267/Chrysanthemum_morifolium_Ramatevm.model.scaffold_1053.9/Chrysanthemum_morifolium_Ramatevm.model.scaffold_1056…	87
biological_process	GO:0005982	starch metabolic process	105/25545	109/27318	0.156766	0.915049	0.909275	Chrysanthemum_morifolium_Ramatevm.model.scaffold_1004.31/Chrysanthemum_morifolium_Ramatevm.model.scaffold_10119.51/Chrysanthemum_morifolium_Ramatevm.model.scaffold_1016.143/Chrysanthemum_morifolium_Ramatevm.model.scaffold_10165.243/Chrysanthemum_morifolium_Ramatevm.model.scaffold_102.19/Chrysanthemum_morifolium_Ramatevm.model.scaffold_1042.292/Chrysanthemum_morifolium_Ramatevm.model.scaffold_1043…	105
biological_process	GO:0016441	post-transcriptional gene silencing	140/25545	146/27318	0.157195	0.915049	0.909275	Chrysanthemum_morifolium_Ramatevm.model.scaffold_1004.22/Chrysanthemum_morifolium_Ramatevm.model.scaffold_1012.3/Chrysanthemum_morifolium_Ramatevm.model.scaffold_1012.82/Chrysanthemum_morifolium_Ramatevm.model.scaffold_1017.124/Chrysanthemum_morifolium_Ramatevm.model.scaffold_1017.143/Chrysanthemum_morifolium_Ramatevm.model.scaffold_1026.27/Chrysanthemum_morifolium_Ramatevm.model.scaffold_1036.17…	140
biological_process	GO:0009259	ribonucleotide metabolic process	207/25545	217/27318	0.160351	0.915049	0.909275	Chrysanthemum_morifolium_Ramatevm.model.scaffold_10012.84/Chrysanthemum_morifolium_Ramatevm.model.scaffold_1008.285/Chrysanthemum_morifolium_Ramatevm.model.scaffold_10143.41/Chrysanthemum_morifolium_Ramatevm.model.scaffold_1019.4/Chrysanthemum_morifolium_Ramatevm.model.scaffold_1021.128/Chrysanthemum_morifolium_Ramatevm.model.scaffold_10264.278/Chrysanthemum_morifolium_Ramatevm.model.scaffold_103…	207
biological_process	GO:0090627	plant epidermal cell differentiation	122/25545	127/27318	0.160396	0.915049	0.909275	Chrysanthemum_morifolium_Ramatevm.model.scaffold_101.1/Chrysanthemum_morifolium_Ramatevm.model.scaffold_101.20/Chrysanthemum_morifolium_Ramatevm.model.scaffold_10217.38/Chrysanthemum_morifolium_Ramatevm.model.scaffold_10274.43/Chrysanthemum_morifolium_Ramatevm.model.scaffold_10274.74/Chrysanthemum_morifolium_Ramatevm.model.scaffold_1046.124/Chrysanthemum_morifolium_Ramatevm.model.scaffold_1052.12…	122
molecular_function	GO:0003727	single-stranded RNA binding	139/25545	145/27318	0.162212	0.915049	0.909275	Chrysanthemum_morifolium_Ramatevm.model.scaffold_10085.78/Chrysanthemum_morifolium_Ramatevm.model.scaffold_1012.82/Chrysanthemum_morifolium_Ramatevm.model.scaffold_10201.15/Chrysanthemum_morifolium_Ramatevm.model.scaffold_10264.278/Chrysanthemum_morifolium_Ramatevm.model.scaffold_10486.15/Chrysanthemum_morifolium_Ramatevm.model.scaffold_1056.149/Chrysanthemum_morifolium_Ramatevm.model.scaffold_10…	139
molecular_function	GO:0019900	kinase binding	104/25545	108/27318	0.162515	0.915049	0.909275	Chrysanthemum_morifolium_Ramatevm.model.scaffold_10143.8/Chrysanthemum_morifolium_Ramatevm.model.scaffold_1089.31/Chrysanthemum_morifolium_Ramatevm.model.scaffold_1099.221/Chrysanthemum_morifolium_Ramatevm.model.scaffold_1107.80/Chrysanthemum_morifolium_Ramatevm.model.scaffold_11745.48/Chrysanthemum_morifolium_Ramatevm.model.scaffold_11771.228/Chrysanthemum_morifolium_Ramatevm.model.scaffold_1177…	104
biological_process	GO:0044247	obsolete cellular polysaccharide catabolic process	86/25545	89/27318	0.16269	0.915049	0.909275	Chrysanthemum_morifolium_Ramatevm.model.scaffold_10119.51/Chrysanthemum_morifolium_Ramatevm.model.scaffold_1016.143/Chrysanthemum_morifolium_Ramatevm.model.scaffold_10165.243/Chrysanthemum_morifolium_Ramatevm.model.scaffold_1043.78/Chrysanthemum_morifolium_Ramatevm.model.scaffold_1069.97/Chrysanthemum_morifolium_Ramatevm.model.scaffold_1074.97/Chrysanthemum_morifolium_Ramatevm.model.scaffold_1081…	86
biological_process	GO:0010243	obsolete response to organonitrogen compound	223/25545	234/27318	0.16274	0.915049	0.909275	Chrysanthemum_morifolium_Ramatevm.model.scaffold_10104.36_evm.model.scaffold_10104.23/Chrysanthemum_morifolium_Ramatevm.model.scaffold_1011.125/Chrysanthemum_morifolium_Ramatevm.model.scaffold_1011.129/Chrysanthemum_morifolium_Ramatevm.model.scaffold_1011.132/Chrysanthemum_morifolium_Ramatevm.model.scaffold_1011.138/Chrysanthemum_morifolium_Ramatevm.model.scaffold_10165.19/Chrysanthemum_morifoliu…	223
cellular_component	GO:0000419	RNA polymerase V complex	27/25545	27/27318	0.163212	0.915049	0.909275	Chrysanthemum_morifolium_Ramatevm.model.scaffold_1135.207/Chrysanthemum_morifolium_Ramatevm.model.scaffold_11460.16/Chrysanthemum_morifolium_Ramatevm.model.scaffold_11460.17/Chrysanthemum_morifolium_Ramatevm.model.scaffold_11549.51/Chrysanthemum_morifolium_Ramatevm.model.scaffold_1351.54/Chrysanthemum_morifolium_Ramatevm.model.scaffold_1450.42/Chrysanthemum_morifolium_Ramatevm.model.scaffold_1541…	27
molecular_function	GO:0001664	G protein-coupled receptor binding	27/25545	27/27318	0.163212	0.915049	0.909275	Chrysanthemum_morifolium_Ramatevm.model.scaffold_1008.118/Chrysanthemum_morifolium_Ramatevm.model.scaffold_1051.77/Chrysanthemum_morifolium_Ramatevm.model.scaffold_113.288/Chrysanthemum_morifolium_Ramatevm.model.scaffold_1142.77/Chrysanthemum_morifolium_Ramatevm.model.scaffold_11661.74/Chrysanthemum_morifolium_Ramatevm.model.scaffold_1420.83/Chrysanthemum_morifolium_Ramatevm.model.scaffold_1440.1…	27
biological_process	GO:0006879	intracellular iron ion homeostasis	27/25545	27/27318	0.163212	0.915049	0.909275	Chrysanthemum_morifolium_Ramatevm.model.scaffold_110.107/Chrysanthemum_morifolium_Ramatevm.model.scaffold_11084.23/Chrysanthemum_morifolium_Ramatevm.model.scaffold_11367.68/Chrysanthemum_morifolium_Ramatevm.model.scaffold_11367.72/Chrysanthemum_morifolium_Ramatevm.model.scaffold_11557.46/Chrysanthemum_morifolium_Ramatevm.model.scaffold_1371.582/Chrysanthemum_morifolium_Ramatevm.model.scaffold_177…	27
molecular_function	GO:0008320	protein transmembrane transporter activity	27/25545	27/27318	0.163212	0.915049	0.909275	Chrysanthemum_morifolium_Ramatevm.model.scaffold_1007.137/Chrysanthemum_morifolium_Ramatevm.model.scaffold_1017.300/Chrysanthemum_morifolium_Ramatevm.model.scaffold_1048.32/Chrysanthemum_morifolium_Ramatevm.model.scaffold_1135.56/Chrysanthemum_morifolium_Ramatevm.model.scaffold_1306.18/Chrysanthemum_morifolium_Ramatevm.model.scaffold_1425.141/Chrysanthemum_morifolium_Ramatevm.model.scaffold_1465.…	27
biological_process	GO:0008333	endosome to lysosome transport	27/25545	27/27318	0.163212	0.915049	0.909275	Chrysanthemum_morifolium_Ramatevm.model.scaffold_10037.35/Chrysanthemum_morifolium_Ramatevm.model.scaffold_10084.3/Chrysanthemum_morifolium_Ramatevm.model.scaffold_10104.36_evm.model.scaffold_10104.23/Chrysanthemum_morifolium_Ramatevm.model.scaffold_10628.121.1/Chrysanthemum_morifolium_Ramatevm.model.scaffold_11315.1/Chrysanthemum_morifolium_Ramatevm.model.scaffold_1216.85/Chrysanthemum_morifoliu…	27
biological_process	GO:0009567	double fertilization forming a zygote and endosperm	27/25545	27/27318	0.163212	0.915049	0.909275	Chrysanthemum_morifolium_Ramatevm.model.scaffold_1050.241/Chrysanthemum_morifolium_Ramatevm.model.scaffold_1082.132/Chrysanthemum_morifolium_Ramatevm.model.scaffold_11464.122/Chrysanthemum_morifolium_Ramatevm.model.scaffold_1187.533/Chrysanthemum_morifolium_Ramatevm.model.scaffold_1274.96/Chrysanthemum_morifolium_Ramatevm.model.scaffold_1274.98/Chrysanthemum_morifolium_Ramatevm.model.scaffold_137…	27
molecular_function	GO:0015450	protein-transporting ATPase activity	27/25545	27/27318	0.163212	0.915049	0.909275	Chrysanthemum_morifolium_Ramatevm.model.scaffold_1007.137/Chrysanthemum_morifolium_Ramatevm.model.scaffold_1017.300/Chrysanthemum_morifolium_Ramatevm.model.scaffold_1048.32/Chrysanthemum_morifolium_Ramatevm.model.scaffold_1135.56/Chrysanthemum_morifolium_Ramatevm.model.scaffold_1306.18/Chrysanthemum_morifolium_Ramatevm.model.scaffold_1425.141/Chrysanthemum_morifolium_Ramatevm.model.scaffold_1465.…	27
biological_process	GO:0015695	organic cation transport	27/25545	27/27318	0.163212	0.915049	0.909275	Chrysanthemum_morifolium_Ramatevm.model.scaffold_1011.123/Chrysanthemum_morifolium_Ramatevm.model.scaffold_1047.121/Chrysanthemum_morifolium_Ramatevm.model.scaffold_1082.97/Chrysanthemum_morifolium_Ramatevm.model.scaffold_11450.14/Chrysanthemum_morifolium_Ramatevm.model.scaffold_121.141/Chrysanthemum_morifolium_Ramatevm.model.scaffold_1274.119/Chrysanthemum_morifolium_Ramatevm.model.scaffold_141.…	27
biological_process	GO:0017001	antibiotic catabolic process	27/25545	27/27318	0.163212	0.915049	0.909275	Chrysanthemum_morifolium_Ramatevm.model.scaffold_10633.36/Chrysanthemum_morifolium_Ramatevm.model.scaffold_1070.188/Chrysanthemum_morifolium_Ramatevm.model.scaffold_10751.21/Chrysanthemum_morifolium_Ramatevm.model.scaffold_1260.361/Chrysanthemum_morifolium_Ramatevm.model.scaffold_1348.229/Chrysanthemum_morifolium_Ramatevm.model.scaffold_1365.455/Chrysanthemum_morifolium_Ramatevm.model.scaffold_14…	27
molecular_function	GO:0022884	macromolecule transmembrane transporter activity	27/25545	27/27318	0.163212	0.915049	0.909275	Chrysanthemum_morifolium_Ramatevm.model.scaffold_1007.137/Chrysanthemum_morifolium_Ramatevm.model.scaffold_1017.300/Chrysanthemum_morifolium_Ramatevm.model.scaffold_1048.32/Chrysanthemum_morifolium_Ramatevm.model.scaffold_1135.56/Chrysanthemum_morifolium_Ramatevm.model.scaffold_1306.18/Chrysanthemum_morifolium_Ramatevm.model.scaffold_1425.141/Chrysanthemum_morifolium_Ramatevm.model.scaffold_1465.…	27
biological_process	GO:0030968	endoplasmic reticulum unfolded protein response	27/25545	27/27318	0.163212	0.915049	0.909275	Chrysanthemum_morifolium_Ramatevm.model.scaffold_1020.79/Chrysanthemum_morifolium_Ramatevm.model.scaffold_10636.63/Chrysanthemum_morifolium_Ramatevm.model.scaffold_1122.17/Chrysanthemum_morifolium_Ramatevm.model.scaffold_11429.7/Chrysanthemum_morifolium_Ramatevm.model.scaffold_1231.290/Chrysanthemum_morifolium_Ramatevm.model.scaffold_1279.178/Chrysanthemum_morifolium_Ramatevm.model.scaffold_1366.…	27
biological_process	GO:0045995	regulation of embryonic development	27/25545	27/27318	0.163212	0.915049	0.909275	Chrysanthemum_morifolium_Ramatevm.model.scaffold_1032.103/Chrysanthemum_morifolium_Ramatevm.model.scaffold_1080.68/Chrysanthemum_morifolium_Ramatevm.model.scaffold_1085.5/Chrysanthemum_morifolium_Ramatevm.model.scaffold_11140.1/Chrysanthemum_morifolium_Ramatevm.model.scaffold_11281.1/Chrysanthemum_morifolium_Ramatevm.model.scaffold_1261.107/Chrysanthemum_morifolium_Ramatevm.model.scaffold_1297.23…	27
biological_process	GO:0046940	nucleoside monophosphate phosphorylation	27/25545	27/27318	0.163212	0.915049	0.909275	Chrysanthemum_morifolium_Ramatevm.model.scaffold_10154.145/Chrysanthemum_morifolium_Ramatevm.model.scaffold_1069.347/Chrysanthemum_morifolium_Ramatevm.model.scaffold_11005.84/Chrysanthemum_morifolium_Ramatevm.model.scaffold_1262.86/Chrysanthemum_morifolium_Ramatevm.model.scaffold_1481.68/Chrysanthemum_morifolium_Ramatevm.model.scaffold_1648.19/Chrysanthemum_morifolium_Ramatevm.model.scaffold_1650…	27
molecular_function	GO:0050145	nucleoside monophosphate kinase activity	27/25545	27/27318	0.163212	0.915049	0.909275	Chrysanthemum_morifolium_Ramatevm.model.scaffold_10154.145/Chrysanthemum_morifolium_Ramatevm.model.scaffold_1069.347/Chrysanthemum_morifolium_Ramatevm.model.scaffold_11005.84/Chrysanthemum_morifolium_Ramatevm.model.scaffold_1262.86/Chrysanthemum_morifolium_Ramatevm.model.scaffold_1481.68/Chrysanthemum_morifolium_Ramatevm.model.scaffold_1648.19/Chrysanthemum_morifolium_Ramatevm.model.scaffold_1650…	27
biological_process	GO:0051123	RNA polymerase II preinitiation complex assembly	27/25545	27/27318	0.163212	0.915049	0.909275	Chrysanthemum_morifolium_Ramatevm.model.scaffold_10037.12/Chrysanthemum_morifolium_Ramatevm.model.scaffold_10111.7/Chrysanthemum_morifolium_Ramatevm.model.scaffold_122.37/Chrysanthemum_morifolium_Ramatevm.model.scaffold_1260.175/Chrysanthemum_morifolium_Ramatevm.model.scaffold_1394.189/Chrysanthemum_morifolium_Ramatevm.model.scaffold_1410.39/Chrysanthemum_morifolium_Ramatevm.model.scaffold_1527.2…	27
molecular_function	GO:0070300	phosphatidic acid binding	27/25545	27/27318	0.163212	0.915049	0.909275	Chrysanthemum_morifolium_Ramatevm.model.scaffold_10151.22/Chrysanthemum_morifolium_Ramatevm.model.scaffold_10264.457/Chrysanthemum_morifolium_Ramatevm.model.scaffold_104.73/Chrysanthemum_morifolium_Ramatevm.model.scaffold_10998.26/Chrysanthemum_morifolium_Ramatevm.model.scaffold_1135.239/Chrysanthemum_morifolium_Ramatevm.model.scaffold_1270.195/Chrysanthemum_morifolium_Ramatevm.model.scaffold_136…	27
biological_process	GO:0071428	obsolete rRNA-containing ribonucleoprotein complex export from nucleus	27/25545	27/27318	0.163212	0.915049	0.909275	Chrysanthemum_morifolium_Ramatevm.model.scaffold_10013.9/Chrysanthemum_morifolium_Ramatevm.model.scaffold_10284.31/Chrysanthemum_morifolium_Ramatevm.model.scaffold_12245.58/Chrysanthemum_morifolium_Ramatevm.model.scaffold_1341.119/Chrysanthemum_morifolium_Ramatevm.model.scaffold_1405.22/Chrysanthemum_morifolium_Ramatevm.model.scaffold_1478.338/Chrysanthemum_morifolium_Ramatevm.model.scaffold_1623…	27
biological_process	GO:0090069	regulation of ribosome biogenesis	27/25545	27/27318	0.163212	0.915049	0.909275	Chrysanthemum_morifolium_Ramatevm.model.scaffold_10284.31/Chrysanthemum_morifolium_Ramatevm.model.scaffold_10513.221/Chrysanthemum_morifolium_Ramatevm.model.scaffold_1065.40/Chrysanthemum_morifolium_Ramatevm.model.scaffold_1080.68/Chrysanthemum_morifolium_Ramatevm.model.scaffold_1124.287/Chrysanthemum_morifolium_Ramatevm.model.scaffold_1277.117/Chrysanthemum_morifolium_Ramatevm.model.scaffold_131…	27
biological_process	GO:0009685	gibberellin metabolic process	48/25545	49/27318	0.16401	0.915049	0.909275	Chrysanthemum_morifolium_Ramatevm.model.scaffold_10246.194/Chrysanthemum_morifolium_Ramatevm.model.scaffold_1089.51/Chrysanthemum_morifolium_Ramatevm.model.scaffold_1098.8/Chrysanthemum_morifolium_Ramatevm.model.scaffold_110.134/Chrysanthemum_morifolium_Ramatevm.model.scaffold_11341.76/Chrysanthemum_morifolium_Ramatevm.model.scaffold_11394.26/Chrysanthemum_morifolium_Ramatevm.model.scaffold_1171.…	48
biological_process	GO:0034293	sexual sporulation	48/25545	49/27318	0.16401	0.915049	0.909275	Chrysanthemum_morifolium_Ramatevm.model.scaffold_1051.201/Chrysanthemum_morifolium_Ramatevm.model.scaffold_10628.28/Chrysanthemum_morifolium_Ramatevm.model.scaffold_11345.66/Chrysanthemum_morifolium_Ramatevm.model.scaffold_11475.55.1/Chrysanthemum_morifolium_Ramatevm.model.scaffold_11713.9/Chrysanthemum_morifolium_Ramatevm.model.scaffold_1248.28/Chrysanthemum_morifolium_Ramatevm.model.scaffold_12…	48
molecular_function	GO:0070035	obsolete purine NTP-dependent helicase activity	205/25545	215/27318	0.168859	0.915049	0.909275	Chrysanthemum_morifolium_Ramatevm.model.scaffold_10008.58/Chrysanthemum_morifolium_Ramatevm.model.scaffold_1005.112/Chrysanthemum_morifolium_Ramatevm.model.scaffold_1008.167/Chrysanthemum_morifolium_Ramatevm.model.scaffold_1008.514/Chrysanthemum_morifolium_Ramatevm.model.scaffold_10124.134/Chrysanthemum_morifolium_Ramatevm.model.scaffold_1012.56/Chrysanthemum_morifolium_Ramatevm.model.scaffold_10…	205
biological_process	GO:0045927	positive regulation of growth	85/25545	88/27318	0.169181	0.915049	0.909275	Chrysanthemum_morifolium_Ramatevm.model.scaffold_10264.448/Chrysanthemum_morifolium_Ramatevm.model.scaffold_10269.107/Chrysanthemum_morifolium_Ramatevm.model.scaffold_10349.3/Chrysanthemum_morifolium_Ramatevm.model.scaffold_1038.19/Chrysanthemum_morifolium_Ramatevm.model.scaffold_1072.15/Chrysanthemum_morifolium_Ramatevm.model.scaffold_1080.68/Chrysanthemum_morifolium_Ramatevm.model.scaffold_1088…	85
biological_process	GO:0010639	negative regulation of organelle organization	137/25545	143/27318	0.172626	0.915049	0.909275	Chrysanthemum_morifolium_Ramatevm.model.scaffold_1008.513/Chrysanthemum_morifolium_Ramatevm.model.scaffold_10143.8/Chrysanthemum_morifolium_Ramatevm.model.scaffold_10264.115/Chrysanthemum_morifolium_Ramatevm.model.scaffold_10274.61/Chrysanthemum_morifolium_Ramatevm.model.scaffold_10274.62/Chrysanthemum_morifolium_Ramatevm.model.scaffold_1030.103/Chrysanthemum_morifolium_Ramatevm.model.scaffold_10…	137
biological_process	GO:0005977	glycogen metabolic process	47/25545	48/27318	0.172642	0.915049	0.909275	Chrysanthemum_morifolium_Ramatevm.model.scaffold_1016.143/Chrysanthemum_morifolium_Ramatevm.model.scaffold_1040.31/Chrysanthemum_morifolium_Ramatevm.model.scaffold_1074.97/Chrysanthemum_morifolium_Ramatevm.model.scaffold_11165.2/Chrysanthemum_morifolium_Ramatevm.model.scaffold_1119.10/Chrysanthemum_morifolium_Ramatevm.model.scaffold_11378.126_evm.model.scaffold_11378.127/Chrysanthemum_morifolium_…	47
biological_process	GO:0006112	energy reserve metabolic process	47/25545	48/27318	0.172642	0.915049	0.909275	Chrysanthemum_morifolium_Ramatevm.model.scaffold_1016.143/Chrysanthemum_morifolium_Ramatevm.model.scaffold_1040.31/Chrysanthemum_morifolium_Ramatevm.model.scaffold_1074.97/Chrysanthemum_morifolium_Ramatevm.model.scaffold_11165.2/Chrysanthemum_morifolium_Ramatevm.model.scaffold_1119.10/Chrysanthemum_morifolium_Ramatevm.model.scaffold_11378.126_evm.model.scaffold_11378.127/Chrysanthemum_morifolium_…	47
biological_process	GO:0009627	systemic acquired resistance	47/25545	48/27318	0.172642	0.915049	0.909275	Chrysanthemum_morifolium_Ramatevm.model.scaffold_1017.461/Chrysanthemum_morifolium_Ramatevm.model.scaffold_108.196/Chrysanthemum_morifolium_Ramatevm.model.scaffold_108.199/Chrysanthemum_morifolium_Ramatevm.model.scaffold_1143.26/Chrysanthemum_morifolium_Ramatevm.model.scaffold_1143.29/Chrysanthemum_morifolium_Ramatevm.model.scaffold_1143.32/Chrysanthemum_morifolium_Ramatevm.model.scaffold_1143.36…	47
biological_process	GO:0009867	jasmonic acid mediated signaling pathway	47/25545	48/27318	0.172642	0.915049	0.909275	Chrysanthemum_morifolium_Ramatevm.model.scaffold_1031.1/Chrysanthemum_morifolium_Ramatevm.model.scaffold_104.78/Chrysanthemum_morifolium_Ramatevm.model.scaffold_1067.34/Chrysanthemum_morifolium_Ramatevm.model.scaffold_10998.21/Chrysanthemum_morifolium_Ramatevm.model.scaffold_11085.36/Chrysanthemum_morifolium_Ramatevm.model.scaffold_1139.360/Chrysanthemum_morifolium_Ramatevm.model.scaffold_1165.12…	47
biological_process	GO:0010104	regulation of ethylene-activated signaling pathway	47/25545	48/27318	0.172642	0.915049	0.909275	Chrysanthemum_morifolium_Ramatevm.model.scaffold_10246.194/Chrysanthemum_morifolium_Ramatevm.model.scaffold_1089.51/Chrysanthemum_morifolium_Ramatevm.model.scaffold_11007.24/Chrysanthemum_morifolium_Ramatevm.model.scaffold_110.134/Chrysanthemum_morifolium_Ramatevm.model.scaffold_11394.26/Chrysanthemum_morifolium_Ramatevm.model.scaffold_11727.1/Chrysanthemum_morifolium_Ramatevm.model.scaffold_1310…	47
biological_process	GO:0048825	cotyledon development	47/25545	48/27318	0.172642	0.915049	0.909275	Chrysanthemum_morifolium_Ramatevm.model.scaffold_10274.74/Chrysanthemum_morifolium_Ramatevm.model.scaffold_10284.31/Chrysanthemum_morifolium_Ramatevm.model.scaffold_1052.127/Chrysanthemum_morifolium_Ramatevm.model.scaffold_1052.42/Chrysanthemum_morifolium_Ramatevm.model.scaffold_1081.79/Chrysanthemum_morifolium_Ramatevm.model.scaffold_11210.228/Chrysanthemum_morifolium_Ramatevm.model.scaffold_116…	47
biological_process	GO:0070297	regulation of phosphorelay signal transduction system	47/25545	48/27318	0.172642	0.915049	0.909275	Chrysanthemum_morifolium_Ramatevm.model.scaffold_10246.194/Chrysanthemum_morifolium_Ramatevm.model.scaffold_1089.51/Chrysanthemum_morifolium_Ramatevm.model.scaffold_11007.24/Chrysanthemum_morifolium_Ramatevm.model.scaffold_110.134/Chrysanthemum_morifolium_Ramatevm.model.scaffold_11394.26/Chrysanthemum_morifolium_Ramatevm.model.scaffold_11727.1/Chrysanthemum_morifolium_Ramatevm.model.scaffold_1310…	47
cellular_component	GO:0005747	obsolete mitochondrial respiratory chain complex I	66/25545	68/27318	0.173763	0.915049	0.909275	Chrysanthemum_morifolium_Ramatevm.model.scaffold_10071.73/Chrysanthemum_morifolium_Ramatevm.model.scaffold_10143.41/Chrysanthemum_morifolium_Ramatevm.model.scaffold_10264.482/Chrysanthemum_morifolium_Ramatevm.model.scaffold_11210.102/Chrysanthemum_morifolium_Ramatevm.model.scaffold_1121.80/Chrysanthemum_morifolium_Ramatevm.model.scaffold_1191.81/Chrysanthemum_morifolium_Ramatevm.model.scaffold_11…	66
cellular_component	GO:0030964	NADH dehydrogenase complex	66/25545	68/27318	0.173763	0.915049	0.909275	Chrysanthemum_morifolium_Ramatevm.model.scaffold_10071.73/Chrysanthemum_morifolium_Ramatevm.model.scaffold_10143.41/Chrysanthemum_morifolium_Ramatevm.model.scaffold_10264.482/Chrysanthemum_morifolium_Ramatevm.model.scaffold_11210.102/Chrysanthemum_morifolium_Ramatevm.model.scaffold_1121.80/Chrysanthemum_morifolium_Ramatevm.model.scaffold_1191.81/Chrysanthemum_morifolium_Ramatevm.model.scaffold_11…	66
cellular_component	GO:0045271	respiratory chain complex I	66/25545	68/27318	0.173763	0.915049	0.909275	Chrysanthemum_morifolium_Ramatevm.model.scaffold_10071.73/Chrysanthemum_morifolium_Ramatevm.model.scaffold_10143.41/Chrysanthemum_morifolium_Ramatevm.model.scaffold_10264.482/Chrysanthemum_morifolium_Ramatevm.model.scaffold_11210.102/Chrysanthemum_morifolium_Ramatevm.model.scaffold_1121.80/Chrysanthemum_morifolium_Ramatevm.model.scaffold_1191.81/Chrysanthemum_morifolium_Ramatevm.model.scaffold_11…	66
biological_process	GO:0000054	ribosomal subunit export from nucleus	26/25545	26/27318	0.174551	0.915049	0.909275	Chrysanthemum_morifolium_Ramatevm.model.scaffold_10013.9/Chrysanthemum_morifolium_Ramatevm.model.scaffold_10284.31/Chrysanthemum_morifolium_Ramatevm.model.scaffold_12245.58/Chrysanthemum_morifolium_Ramatevm.model.scaffold_1341.119/Chrysanthemum_morifolium_Ramatevm.model.scaffold_1405.22/Chrysanthemum_morifolium_Ramatevm.model.scaffold_1478.338/Chrysanthemum_morifolium_Ramatevm.model.scaffold_1623…	26
cellular_component	GO:0000243	commitment complex	26/25545	26/27318	0.174551	0.915049	0.909275	Chrysanthemum_morifolium_Ramatevm.model.scaffold_1074.191/Chrysanthemum_morifolium_Ramatevm.model.scaffold_1119.108/Chrysanthemum_morifolium_Ramatevm.model.scaffold_11263.251/Chrysanthemum_morifolium_Ramatevm.model.scaffold_1131.43/Chrysanthemum_morifolium_Ramatevm.model.scaffold_11779.44/Chrysanthemum_morifolium_Ramatevm.model.scaffold_125.118/Chrysanthemum_morifolium_Ramatevm.model.scaffold_125…	26
biological_process	GO:0002833	positive regulation of response to biotic stimulus	26/25545	26/27318	0.174551	0.915049	0.909275	Chrysanthemum_morifolium_Ramatevm.model.scaffold_10513.236/Chrysanthemum_morifolium_Ramatevm.model.scaffold_1089.131/Chrysanthemum_morifolium_Ramatevm.model.scaffold_10935.29/Chrysanthemum_morifolium_Ramatevm.model.scaffold_1144.7/Chrysanthemum_morifolium_Ramatevm.model.scaffold_1333.73/Chrysanthemum_morifolium_Ramatevm.model.scaffold_1348.57/Chrysanthemum_morifolium_Ramatevm.model.scaffold_1520.…	26
molecular_function	GO:0004806	triacylglycerol lipase activity	26/25545	26/27318	0.174551	0.915049	0.909275	Chrysanthemum_morifolium_Ramatevm.model.scaffold_1069.176/Chrysanthemum_morifolium_Ramatevm.model.scaffold_1069.182/Chrysanthemum_morifolium_Ramatevm.model.scaffold_11125.32/Chrysanthemum_morifolium_Ramatevm.model.scaffold_11210.5/Chrysanthemum_morifolium_Ramatevm.model.scaffold_127.22/Chrysanthemum_morifolium_Ramatevm.model.scaffold_1449.266/Chrysanthemum_morifolium_Ramatevm.model.scaffold_1780.…	26
biological_process	GO:0006515	protein quality control for misfolded or incompletely synthesized proteins	26/25545	26/27318	0.174551	0.915049	0.909275	Chrysanthemum_morifolium_Ramatevm.model.scaffold_1008.497/Chrysanthemum_morifolium_Ramatevm.model.scaffold_10264.122.1/Chrysanthemum_morifolium_Ramatevm.model.scaffold_1206.26/Chrysanthemum_morifolium_Ramatevm.model.scaffold_1206.59/Chrysanthemum_morifolium_Ramatevm.model.scaffold_1353.46/Chrysanthemum_morifolium_Ramatevm.model.scaffold_1398.246/Chrysanthemum_morifolium_Ramatevm.model.scaffold_15…	26
biological_process	GO:0006909	phagocytosis	26/25545	26/27318	0.174551	0.915049	0.909275	Chrysanthemum_morifolium_Ramatevm.model.scaffold_10124.247/Chrysanthemum_morifolium_Ramatevm.model.scaffold_10154.33/Chrysanthemum_morifolium_Ramatevm.model.scaffold_1017.378/Chrysanthemum_morifolium_Ramatevm.model.scaffold_1094.8/Chrysanthemum_morifolium_Ramatevm.model.scaffold_1115.128/Chrysanthemum_morifolium_Ramatevm.model.scaffold_1135.103/Chrysanthemum_morifolium_Ramatevm.model.scaffold_137…	26
biological_process	GO:0007020	microtubule nucleation	26/25545	26/27318	0.174551	0.915049	0.909275	Chrysanthemum_morifolium_Ramatevm.model.scaffold_1019.277/Chrysanthemum_morifolium_Ramatevm.model.scaffold_123.43/Chrysanthemum_morifolium_Ramatevm.model.scaffold_1398.179/Chrysanthemum_morifolium_Ramatevm.model.scaffold_1409.269/Chrysanthemum_morifolium_Ramatevm.model.scaffold_1573.330.1/Chrysanthemum_morifolium_Ramatevm.model.scaffold_1573.755/Chrysanthemum_morifolium_Ramatevm.model.scaffold_16…	26
biological_process	GO:0009785	blue light signaling pathway	26/25545	26/27318	0.174551	0.915049	0.909275	Chrysanthemum_morifolium_Ramatevm.model.scaffold_1005.266/Chrysanthemum_morifolium_Ramatevm.model.scaffold_1016.124/Chrysanthemum_morifolium_Ramatevm.model.scaffold_10165.19/Chrysanthemum_morifolium_Ramatevm.model.scaffold_11180.8/Chrysanthemum_morifolium_Ramatevm.model.scaffold_1416.24/Chrysanthemum_morifolium_Ramatevm.model.scaffold_1462.73/Chrysanthemum_morifolium_Ramatevm.model.scaffold_1462.…	26
biological_process	GO:0010088	phloem development	26/25545	26/27318	0.174551	0.915049	0.909275	Chrysanthemum_morifolium_Ramatevm.model.scaffold_11065.3/Chrysanthemum_morifolium_Ramatevm.model.scaffold_1240.64/Chrysanthemum_morifolium_Ramatevm.model.scaffold_1302.268/Chrysanthemum_morifolium_Ramatevm.model.scaffold_1343.8/Chrysanthemum_morifolium_Ramatevm.model.scaffold_1503.7/Chrysanthemum_morifolium_Ramatevm.model.scaffold_1612.88/Chrysanthemum_morifolium_Ramatevm.model.scaffold_1644.318/…	26
molecular_function	GO:0015205	nucleobase transmembrane transporter activity	26/25545	26/27318	0.174551	0.915049	0.909275	Chrysanthemum_morifolium_Ramatevm.model.scaffold_11036.17/Chrysanthemum_morifolium_Ramatevm.model.scaffold_1115.180/Chrysanthemum_morifolium_Ramatevm.model.scaffold_118.574/Chrysanthemum_morifolium_Ramatevm.model.scaffold_1201.219/Chrysanthemum_morifolium_Ramatevm.model.scaffold_12085.10/Chrysanthemum_morifolium_Ramatevm.model.scaffold_1358.68/Chrysanthemum_morifolium_Ramatevm.model.scaffold_1445…	26
biological_process	GO:0015693	magnesium ion transport	26/25545	26/27318	0.174551	0.915049	0.909275	Chrysanthemum_morifolium_Ramatevm.model.scaffold_10154.134/Chrysanthemum_morifolium_Ramatevm.model.scaffold_10416.17/Chrysanthemum_morifolium_Ramatevm.model.scaffold_10601.78/Chrysanthemum_morifolium_Ramatevm.model.scaffold_11239.9/Chrysanthemum_morifolium_Ramatevm.model.scaffold_1160.11/Chrysanthemum_morifolium_Ramatevm.model.scaffold_11653.29/Chrysanthemum_morifolium_Ramatevm.model.scaffold_120…	26
biological_process	GO:0015851	nucleobase transport	26/25545	26/27318	0.174551	0.915049	0.909275	Chrysanthemum_morifolium_Ramatevm.model.scaffold_11036.17/Chrysanthemum_morifolium_Ramatevm.model.scaffold_1115.180/Chrysanthemum_morifolium_Ramatevm.model.scaffold_118.574/Chrysanthemum_morifolium_Ramatevm.model.scaffold_1201.219/Chrysanthemum_morifolium_Ramatevm.model.scaffold_12085.10/Chrysanthemum_morifolium_Ramatevm.model.scaffold_1358.68/Chrysanthemum_morifolium_Ramatevm.model.scaffold_1445…	26
molecular_function	GO:0016168	chlorophyll binding	26/25545	26/27318	0.174551	0.915049	0.909275	Chrysanthemum_morifolium_Ramatevm.model.scaffold_1012.173/Chrysanthemum_morifolium_Ramatevm.model.scaffold_1056.55/Chrysanthemum_morifolium_Ramatevm.model.scaffold_1107.82/Chrysanthemum_morifolium_Ramatevm.model.scaffold_12140.52/Chrysanthemum_morifolium_Ramatevm.model.scaffold_1265.302/Chrysanthemum_morifolium_Ramatevm.model.scaffold_1668.2/Chrysanthemum_morifolium_Ramatevm.model.scaffold_1686.2…	26
molecular_function	GO:0016722	oxidoreductase activity, acting on metal ions	26/25545	26/27318	0.174551	0.915049	0.909275	Chrysanthemum_morifolium_Ramatevm.model.scaffold_10190.73/Chrysanthemum_morifolium_Ramatevm.model.scaffold_10190.74/Chrysanthemum_morifolium_Ramatevm.model.scaffold_10595.108/Chrysanthemum_morifolium_Ramatevm.model.scaffold_116.148/Chrysanthemum_morifolium_Ramatevm.model.scaffold_1180.314/Chrysanthemum_morifolium_Ramatevm.model.scaffold_1180.315/Chrysanthemum_morifolium_Ramatevm.model.scaffold_11…	26
molecular_function	GO:0017025	TBP-class protein binding	26/25545	26/27318	0.174551	0.915049	0.909275	Chrysanthemum_morifolium_Ramatevm.model.scaffold_10111.7/Chrysanthemum_morifolium_Ramatevm.model.scaffold_1260.175/Chrysanthemum_morifolium_Ramatevm.model.scaffold_1394.189/Chrysanthemum_morifolium_Ramatevm.model.scaffold_1410.39/Chrysanthemum_morifolium_Ramatevm.model.scaffold_1527.229/Chrysanthemum_morifolium_Ramatevm.model.scaffold_1627.145/Chrysanthemum_morifolium_Ramatevm.model.scaffold_1739…	26
molecular_function	GO:0019208	phosphatase regulator activity	26/25545	26/27318	0.174551	0.915049	0.909275	Chrysanthemum_morifolium_Ramatevm.model.scaffold_10071.16/Chrysanthemum_morifolium_Ramatevm.model.scaffold_11774.109/Chrysanthemum_morifolium_Ramatevm.model.scaffold_1298.22/Chrysanthemum_morifolium_Ramatevm.model.scaffold_1302.219/Chrysanthemum_morifolium_Ramatevm.model.scaffold_1351.115/Chrysanthemum_morifolium_Ramatevm.model.scaffold_1403.97/Chrysanthemum_morifolium_Ramatevm.model.scaffold_161…	26
biological_process	GO:0019919	peptidyl-arginine methylation, to asymmetrical-dimethyl arginine	26/25545	26/27318	0.174551	0.915049	0.909275	Chrysanthemum_morifolium_Ramatevm.model.scaffold_10124.277/Chrysanthemum_morifolium_Ramatevm.model.scaffold_11210.222/Chrysanthemum_morifolium_Ramatevm.model.scaffold_1168.118/Chrysanthemum_morifolium_Ramatevm.model.scaffold_1168.123/Chrysanthemum_morifolium_Ramatevm.model.scaffold_11771.392/Chrysanthemum_morifolium_Ramatevm.model.scaffold_11826.73/Chrysanthemum_morifolium_Ramatevm.model.scaffold…	26
biological_process	GO:0030174	regulation of DNA-templated DNA replication initiation	26/25545	26/27318	0.174551	0.915049	0.909275	Chrysanthemum_morifolium_Ramatevm.model.scaffold_1078.21.1/Chrysanthemum_morifolium_Ramatevm.model.scaffold_1082.169/Chrysanthemum_morifolium_Ramatevm.model.scaffold_1126.11/Chrysanthemum_morifolium_Ramatevm.model.scaffold_11459.59/Chrysanthemum_morifolium_Ramatevm.model.scaffold_1273.16/Chrysanthemum_morifolium_Ramatevm.model.scaffold_1274.79/Chrysanthemum_morifolium_Ramatevm.model.scaffold_1324…	26
biological_process	GO:0030243	cellulose metabolic process	26/25545	26/27318	0.174551	0.915049	0.909275	Chrysanthemum_morifolium_Ramatevm.model.scaffold_1019.262/Chrysanthemum_morifolium_Ramatevm.model.scaffold_1069.294/Chrysanthemum_morifolium_Ramatevm.model.scaffold_1353.47/Chrysanthemum_morifolium_Ramatevm.model.scaffold_1499.123/Chrysanthemum_morifolium_Ramatevm.model.scaffold_154.114/Chrysanthemum_morifolium_Ramatevm.model.scaffold_1573.62/Chrysanthemum_morifolium_Ramatevm.model.scaffold_1626.…	26
biological_process	GO:0030837	negative regulation of actin filament polymerization	26/25545	26/27318	0.174551	0.915049	0.909275	Chrysanthemum_morifolium_Ramatevm.model.scaffold_1032.57/Chrysanthemum_morifolium_Ramatevm.model.scaffold_1228.28/Chrysanthemum_morifolium_Ramatevm.model.scaffold_1311.1/Chrysanthemum_morifolium_Ramatevm.model.scaffold_1674.20/Chrysanthemum_morifolium_Ramatevm.model.scaffold_1809.213.2/Chrysanthemum_morifolium_Ramatevm.model.scaffold_1820.130/Chrysanthemum_morifolium_Ramatevm.model.scaffold_185.3…	26
molecular_function	GO:0031593	polyubiquitin modification-dependent protein binding	26/25545	26/27318	0.174551	0.915049	0.909275	Chrysanthemum_morifolium_Ramatevm.model.scaffold_10264.122.1/Chrysanthemum_morifolium_Ramatevm.model.scaffold_1133.94/Chrysanthemum_morifolium_Ramatevm.model.scaffold_1171.101/Chrysanthemum_morifolium_Ramatevm.model.scaffold_1414.111_evm.model.scaffold_1414.112/Chrysanthemum_morifolium_Ramatevm.model.scaffold_1438.1079/Chrysanthemum_morifolium_Ramatevm.model.scaffold_162.79/Chrysanthemum_morifoli…	26
biological_process	GO:0032272	negative regulation of protein polymerization	26/25545	26/27318	0.174551	0.915049	0.909275	Chrysanthemum_morifolium_Ramatevm.model.scaffold_1032.57/Chrysanthemum_morifolium_Ramatevm.model.scaffold_1228.28/Chrysanthemum_morifolium_Ramatevm.model.scaffold_1311.1/Chrysanthemum_morifolium_Ramatevm.model.scaffold_1674.20/Chrysanthemum_morifolium_Ramatevm.model.scaffold_1809.213.2/Chrysanthemum_morifolium_Ramatevm.model.scaffold_1820.130/Chrysanthemum_morifolium_Ramatevm.model.scaffold_185.3…	26
biological_process	GO:0032509	endosome transport via multivesicular body sorting pathway	26/25545	26/27318	0.174551	0.915049	0.909275	Chrysanthemum_morifolium_Ramatevm.model.scaffold_10104.36_evm.model.scaffold_10104.23/Chrysanthemum_morifolium_Ramatevm.model.scaffold_11315.1/Chrysanthemum_morifolium_Ramatevm.model.scaffold_11475.55.1/Chrysanthemum_morifolium_Ramatevm.model.scaffold_1165.113/Chrysanthemum_morifolium_Ramatevm.model.scaffold_130.383/Chrysanthemum_morifolium_Ramatevm.model.scaffold_1509.34/Chrysanthemum_morifolium…	26
biological_process	GO:0032990	obsolete cell part morphogenesis	26/25545	26/27318	0.174551	0.915049	0.909275	Chrysanthemum_morifolium_Ramatevm.model.scaffold_1189.134/Chrysanthemum_morifolium_Ramatevm.model.scaffold_1284.121/Chrysanthemum_morifolium_Ramatevm.model.scaffold_1344.197/Chrysanthemum_morifolium_Ramatevm.model.scaffold_1397.2/Chrysanthemum_morifolium_Ramatevm.model.scaffold_1501.227/Chrysanthemum_morifolium_Ramatevm.model.scaffold_1501.510/Chrysanthemum_morifolium_Ramatevm.model.scaffold_1628…	26
biological_process	GO:0033750	ribosome localization	26/25545	26/27318	0.174551	0.915049	0.909275	Chrysanthemum_morifolium_Ramatevm.model.scaffold_10013.9/Chrysanthemum_morifolium_Ramatevm.model.scaffold_10284.31/Chrysanthemum_morifolium_Ramatevm.model.scaffold_12245.58/Chrysanthemum_morifolium_Ramatevm.model.scaffold_1341.119/Chrysanthemum_morifolium_Ramatevm.model.scaffold_1405.22/Chrysanthemum_morifolium_Ramatevm.model.scaffold_1478.338/Chrysanthemum_morifolium_Ramatevm.model.scaffold_1623…	26
molecular_function	GO:0035242	protein-arginine omega-N asymmetric methyltransferase activity	26/25545	26/27318	0.174551	0.915049	0.909275	Chrysanthemum_morifolium_Ramatevm.model.scaffold_10124.277/Chrysanthemum_morifolium_Ramatevm.model.scaffold_11210.222/Chrysanthemum_morifolium_Ramatevm.model.scaffold_1168.118/Chrysanthemum_morifolium_Ramatevm.model.scaffold_1168.123/Chrysanthemum_morifolium_Ramatevm.model.scaffold_11771.392/Chrysanthemum_morifolium_Ramatevm.model.scaffold_11826.73/Chrysanthemum_morifolium_Ramatevm.model.scaffold…	26
molecular_function	GO:0043015	gamma-tubulin binding	26/25545	26/27318	0.174551	0.915049	0.909275	Chrysanthemum_morifolium_Ramatevm.model.scaffold_1019.277/Chrysanthemum_morifolium_Ramatevm.model.scaffold_123.43/Chrysanthemum_morifolium_Ramatevm.model.scaffold_1398.179/Chrysanthemum_morifolium_Ramatevm.model.scaffold_1409.269/Chrysanthemum_morifolium_Ramatevm.model.scaffold_1573.330.1/Chrysanthemum_morifolium_Ramatevm.model.scaffold_1573.755/Chrysanthemum_morifolium_Ramatevm.model.scaffold_16…	26
biological_process	GO:0043244	regulation of protein-containing complex disassembly	26/25545	26/27318	0.174551	0.915049	0.909275	Chrysanthemum_morifolium_Ramatevm.model.scaffold_10264.122.1/Chrysanthemum_morifolium_Ramatevm.model.scaffold_107.44/Chrysanthemum_morifolium_Ramatevm.model.scaffold_1477.102/Chrysanthemum_morifolium_Ramatevm.model.scaffold_1627.9/Chrysanthemum_morifolium_Ramatevm.model.scaffold_1674.20/Chrysanthemum_morifolium_Ramatevm.model.scaffold_1726.73/Chrysanthemum_morifolium_Ramatevm.model.scaffold_1833.…	26
biological_process	GO:0043401	steroid hormone receptor signaling pathway	26/25545	26/27318	0.174551	0.915049	0.909275	Chrysanthemum_morifolium_Ramatevm.model.scaffold_1016.124/Chrysanthemum_morifolium_Ramatevm.model.scaffold_1017.4/Chrysanthemum_morifolium_Ramatevm.model.scaffold_1291.191/Chrysanthemum_morifolium_Ramatevm.model.scaffold_1291.36/Chrysanthemum_morifolium_Ramatevm.model.scaffold_1341.117/Chrysanthemum_morifolium_Ramatevm.model.scaffold_1416.24/Chrysanthemum_morifolium_Ramatevm.model.scaffold_1421.2…	26
biological_process	GO:0043647	inositol phosphate metabolic process	26/25545	26/27318	0.174551	0.915049	0.909275	Chrysanthemum_morifolium_Ramatevm.model.scaffold_1070.46/Chrysanthemum_morifolium_Ramatevm.model.scaffold_1074.164/Chrysanthemum_morifolium_Ramatevm.model.scaffold_1098.40/Chrysanthemum_morifolium_Ramatevm.model.scaffold_1119.79.1/Chrysanthemum_morifolium_Ramatevm.model.scaffold_1165.65/Chrysanthemum_morifolium_Ramatevm.model.scaffold_1194.66/Chrysanthemum_morifolium_Ramatevm.model.scaffold_1353.…	26
biological_process	GO:0051273	beta-glucan metabolic process	26/25545	26/27318	0.174551	0.915049	0.909275	Chrysanthemum_morifolium_Ramatevm.model.scaffold_1019.262/Chrysanthemum_morifolium_Ramatevm.model.scaffold_1069.294/Chrysanthemum_morifolium_Ramatevm.model.scaffold_1353.47/Chrysanthemum_morifolium_Ramatevm.model.scaffold_1499.123/Chrysanthemum_morifolium_Ramatevm.model.scaffold_154.114/Chrysanthemum_morifolium_Ramatevm.model.scaffold_1573.62/Chrysanthemum_morifolium_Ramatevm.model.scaffold_1626.…	26
biological_process	GO:0051510	regulation of unidimensional cell growth	26/25545	26/27318	0.174551	0.915049	0.909275	Chrysanthemum_morifolium_Ramatevm.model.scaffold_10269.107/Chrysanthemum_morifolium_Ramatevm.model.scaffold_10885.42/Chrysanthemum_morifolium_Ramatevm.model.scaffold_1316.156/Chrysanthemum_morifolium_Ramatevm.model.scaffold_1659.460/Chrysanthemum_morifolium_Ramatevm.model.scaffold_2432.40/Chrysanthemum_morifolium_Ramatevm.model.scaffold_302.50/Chrysanthemum_morifolium_Ramatevm.model.scaffold_347.…	26
cellular_component	GO:0055028	cortical microtubule	26/25545	26/27318	0.174551	0.915049	0.909275	Chrysanthemum_morifolium_Ramatevm.model.scaffold_1019.277/Chrysanthemum_morifolium_Ramatevm.model.scaffold_1069.47/Chrysanthemum_morifolium_Ramatevm.model.scaffold_123.43/Chrysanthemum_morifolium_Ramatevm.model.scaffold_1398.179/Chrysanthemum_morifolium_Ramatevm.model.scaffold_1792.152/Chrysanthemum_morifolium_Ramatevm.model.scaffold_1806.342/Chrysanthemum_morifolium_Ramatevm.model.scaffold_25.22…	26
biological_process	GO:0071383	cellular response to steroid hormone stimulus	26/25545	26/27318	0.174551	0.915049	0.909275	Chrysanthemum_morifolium_Ramatevm.model.scaffold_1016.124/Chrysanthemum_morifolium_Ramatevm.model.scaffold_1017.4/Chrysanthemum_morifolium_Ramatevm.model.scaffold_1291.191/Chrysanthemum_morifolium_Ramatevm.model.scaffold_1291.36/Chrysanthemum_morifolium_Ramatevm.model.scaffold_1341.117/Chrysanthemum_morifolium_Ramatevm.model.scaffold_1416.24/Chrysanthemum_morifolium_Ramatevm.model.scaffold_1421.2…	26
biological_process	GO:0071985	multivesicular body sorting pathway	26/25545	26/27318	0.174551	0.915049	0.909275	Chrysanthemum_morifolium_Ramatevm.model.scaffold_10104.36_evm.model.scaffold_10104.23/Chrysanthemum_morifolium_Ramatevm.model.scaffold_11315.1/Chrysanthemum_morifolium_Ramatevm.model.scaffold_11475.55.1/Chrysanthemum_morifolium_Ramatevm.model.scaffold_1165.113/Chrysanthemum_morifolium_Ramatevm.model.scaffold_130.383/Chrysanthemum_morifolium_Ramatevm.model.scaffold_1509.34/Chrysanthemum_morifolium…	26
biological_process	GO:0090092	regulation of transmembrane receptor protein serine/threonine kinase signaling pathway	26/25545	26/27318	0.174551	0.915049	0.909275	Chrysanthemum_morifolium_Ramatevm.model.scaffold_10243.24/Chrysanthemum_morifolium_Ramatevm.model.scaffold_10595.119/Chrysanthemum_morifolium_Ramatevm.model.scaffold_1122.100/Chrysanthemum_morifolium_Ramatevm.model.scaffold_1122.101/Chrysanthemum_morifolium_Ramatevm.model.scaffold_1230.383/Chrysanthemum_morifolium_Ramatevm.model.scaffold_1341.120/Chrysanthemum_morifolium_Ramatevm.model.scaffold_1…	26
biological_process	GO:1905897	regulation of response to endoplasmic reticulum stress	26/25545	26/27318	0.174551	0.915049	0.909275	Chrysanthemum_morifolium_Ramatevm.model.scaffold_10226.34/Chrysanthemum_morifolium_Ramatevm.model.scaffold_10513.160/Chrysanthemum_morifolium_Ramatevm.model.scaffold_10513.174/Chrysanthemum_morifolium_Ramatevm.model.scaffold_11299.83/Chrysanthemum_morifolium_Ramatevm.model.scaffold_118.585/Chrysanthemum_morifolium_Ramatevm.model.scaffold_11882.1/Chrysanthemum_morifolium_Ramatevm.model.scaffold_14…	26
cellular_component	GO:1990351	transporter complex	26/25545	26/27318	0.174551	0.915049	0.909275	Chrysanthemum_morifolium_Ramatevm.model.scaffold_10346.66/Chrysanthemum_morifolium_Ramatevm.model.scaffold_11039.107/Chrysanthemum_morifolium_Ramatevm.model.scaffold_11085.60/Chrysanthemum_morifolium_Ramatevm.model.scaffold_1182.173/Chrysanthemum_morifolium_Ramatevm.model.scaffold_1191.106/Chrysanthemum_morifolium_Ramatevm.model.scaffold_1191.109/Chrysanthemum_morifolium_Ramatevm.model.scaffold_1…	26
biological_process	GO:0044703	multi-organism reproductive process	203/25545	213/27318	0.177707	0.915049	0.909275	Chrysanthemum_morifolium_Ramatevm.model.scaffold_1050.241/Chrysanthemum_morifolium_Ramatevm.model.scaffold_1051.201/Chrysanthemum_morifolium_Ramatevm.model.scaffold_10513.160/Chrysanthemum_morifolium_Ramatevm.model.scaffold_10513.174/Chrysanthemum_morifolium_Ramatevm.model.scaffold_10628.28/Chrysanthemum_morifolium_Ramatevm.model.scaffold_1066.49/Chrysanthemum_morifolium_Ramatevm.model.scaffold_1…	203
biological_process	GO:0065004	protein-DNA complex assembly	136/25545	142/27318	0.178027	0.915049	0.909275	Chrysanthemum_morifolium_Ramatevm.model.scaffold_1002.34/Chrysanthemum_morifolium_Ramatevm.model.scaffold_10037.12/Chrysanthemum_morifolium_Ramatevm.model.scaffold_10071.16/Chrysanthemum_morifolium_Ramatevm.model.scaffold_10111.7/Chrysanthemum_morifolium_Ramatevm.model.scaffold_10124.208/Chrysanthemum_morifolium_Ramatevm.model.scaffold_10143.3/Chrysanthemum_morifolium_Ramatevm.model.scaffold_1077…	136
biological_process	GO:0014070	obsolete response to organic cyclic compound	348/25545	367/27318	0.179397	0.915049	0.909275	Chrysanthemum_morifolium_Ramatevm.model.scaffold_1004.22/Chrysanthemum_morifolium_Ramatevm.model.scaffold_1005.266/Chrysanthemum_morifolium_Ramatevm.model.scaffold_1012.3/Chrysanthemum_morifolium_Ramatevm.model.scaffold_1012.57/Chrysanthemum_morifolium_Ramatevm.model.scaffold_1016.124/Chrysanthemum_morifolium_Ramatevm.model.scaffold_1017.124/Chrysanthemum_morifolium_Ramatevm.model.scaffold_1017.1…	348
biological_process	GO:0006367	transcription initiation at RNA polymerase II promoter	65/25545	67/27318	0.181475	0.915049	0.909275	Chrysanthemum_morifolium_Ramatevm.model.scaffold_10037.12/Chrysanthemum_morifolium_Ramatevm.model.scaffold_10111.7/Chrysanthemum_morifolium_Ramatevm.model.scaffold_10190.109/Chrysanthemum_morifolium_Ramatevm.model.scaffold_10346.160/Chrysanthemum_morifolium_Ramatevm.model.scaffold_1046.126/Chrysanthemum_morifolium_Ramatevm.model.scaffold_1082.312/Chrysanthemum_morifolium_Ramatevm.model.scaffold_1…	65
biological_process	GO:0010102	lateral root morphogenesis	65/25545	67/27318	0.181475	0.915049	0.909275	Chrysanthemum_morifolium_Ramatevm.model.scaffold_1017.4/Chrysanthemum_morifolium_Ramatevm.model.scaffold_10191.55/Chrysanthemum_morifolium_Ramatevm.model.scaffold_10226.48/Chrysanthemum_morifolium_Ramatevm.model.scaffold_10226.55/Chrysanthemum_morifolium_Ramatevm.model.scaffold_10633.61/Chrysanthemum_morifolium_Ramatevm.model.scaffold_1085.5/Chrysanthemum_morifolium_Ramatevm.model.scaffold_10895.…	65
cellular_component	GO:0098791	Golgi apparatus subcompartment	379/25545	400/27318	0.181949	0.915049	0.909275	Chrysanthemum_morifolium_Ramatevm.model.scaffold_10008.59/Chrysanthemum_morifolium_Ramatevm.model.scaffold_1007.116/Chrysanthemum_morifolium_Ramatevm.model.scaffold_1008.70/Chrysanthemum_morifolium_Ramatevm.model.scaffold_10165.149/Chrysanthemum_morifolium_Ramatevm.model.scaffold_1019.262/Chrysanthemum_morifolium_Ramatevm.model.scaffold_102.113/Chrysanthemum_morifolium_Ramatevm.model.scaffold_10.…	379
biological_process	GO:1902600	proton transmembrane transport	83/25545	86/27318	0.182811	0.915049	0.909275	Chrysanthemum_morifolium_Ramatevm.model.scaffold_1016.16/Chrysanthemum_morifolium_Ramatevm.model.scaffold_1016.31/Chrysanthemum_morifolium_Ramatevm.model.scaffold_102.125/Chrysanthemum_morifolium_Ramatevm.model.scaffold_1026.113/Chrysanthemum_morifolium_Ramatevm.model.scaffold_103.106/Chrysanthemum_morifolium_Ramatevm.model.scaffold_10628.24/Chrysanthemum_morifolium_Ramatevm.model.scaffold_1081.1…	83
molecular_function	GO:0004396	hexokinase activity	25/25545	25/27318	0.186678	0.915049	0.909275	Chrysanthemum_morifolium_Ramatevm.model.scaffold_10012.84/Chrysanthemum_morifolium_Ramatevm.model.scaffold_10595.103/Chrysanthemum_morifolium_Ramatevm.model.scaffold_12225.50/Chrysanthemum_morifolium_Ramatevm.model.scaffold_1289.350/Chrysanthemum_morifolium_Ramatevm.model.scaffold_1289.351/Chrysanthemum_morifolium_Ramatevm.model.scaffold_1291.237/Chrysanthemum_morifolium_Ramatevm.model.scaffold_1…	25
cellular_component	GO:0005744	TIM23 mitochondrial import inner membrane translocase complex	25/25545	25/27318	0.186678	0.915049	0.909275	Chrysanthemum_morifolium_Ramatevm.model.scaffold_1002.70/Chrysanthemum_morifolium_Ramatevm.model.scaffold_1018.210/Chrysanthemum_morifolium_Ramatevm.model.scaffold_1342.51/Chrysanthemum_morifolium_Ramatevm.model.scaffold_1470.72/Chrysanthemum_morifolium_Ramatevm.model.scaffold_1540.79/Chrysanthemum_morifolium_Ramatevm.model.scaffold_1692.356/Chrysanthemum_morifolium_Ramatevm.model.scaffold_1712.1…	25
biological_process	GO:0006525	arginine metabolic process	25/25545	25/27318	0.186678	0.915049	0.909275	Chrysanthemum_morifolium_Ramatevm.model.scaffold_11319.9/Chrysanthemum_morifolium_Ramatevm.model.scaffold_1180.177/Chrysanthemum_morifolium_Ramatevm.model.scaffold_1344.17/Chrysanthemum_morifolium_Ramatevm.model.scaffold_1344.20/Chrysanthemum_morifolium_Ramatevm.model.scaffold_1370.24/Chrysanthemum_morifolium_Ramatevm.model.scaffold_1398.290/Chrysanthemum_morifolium_Ramatevm.model.scaffold_1478.4…	25
molecular_function	GO:0008175	tRNA methyltransferase activity	25/25545	25/27318	0.186678	0.915049	0.909275	Chrysanthemum_morifolium_Ramatevm.model.scaffold_1051.105.1/Chrysanthemum_morifolium_Ramatevm.model.scaffold_11816.161/Chrysanthemum_morifolium_Ramatevm.model.scaffold_1300.108/Chrysanthemum_morifolium_Ramatevm.model.scaffold_130.285/Chrysanthemum_morifolium_Ramatevm.model.scaffold_1420.99.1/Chrysanthemum_morifolium_Ramatevm.model.scaffold_1573.120/Chrysanthemum_morifolium_Ramatevm.model.scaffold…	25
molecular_function	GO:0008318	protein prenyltransferase activity	25/25545	25/27318	0.186678	0.915049	0.909275	Chrysanthemum_morifolium_Ramatevm.model.scaffold_1026.103/Chrysanthemum_morifolium_Ramatevm.model.scaffold_1049.141/Chrysanthemum_morifolium_Ramatevm.model.scaffold_11225.37/Chrysanthemum_morifolium_Ramatevm.model.scaffold_12108.95/Chrysanthemum_morifolium_Ramatevm.model.scaffold_1239.64/Chrysanthemum_morifolium_Ramatevm.model.scaffold_1292.183/Chrysanthemum_morifolium_Ramatevm.model.scaffold_132…	25
biological_process	GO:0009768	photosynthesis, light harvesting in photosystem I	25/25545	25/27318	0.186678	0.915049	0.909275	Chrysanthemum_morifolium_Ramatevm.model.scaffold_1012.173/Chrysanthemum_morifolium_Ramatevm.model.scaffold_1056.55/Chrysanthemum_morifolium_Ramatevm.model.scaffold_1107.82/Chrysanthemum_morifolium_Ramatevm.model.scaffold_113.267/Chrysanthemum_morifolium_Ramatevm.model.scaffold_12140.52/Chrysanthemum_morifolium_Ramatevm.model.scaffold_1265.302/Chrysanthemum_morifolium_Ramatevm.model.scaffold_1668.…	25
biological_process	GO:0009902	chloroplast relocation	25/25545	25/27318	0.186678	0.915049	0.909275	Chrysanthemum_morifolium_Ramatevm.model.scaffold_10328.25/Chrysanthemum_morifolium_Ramatevm.model.scaffold_10328.26/Chrysanthemum_morifolium_Ramatevm.model.scaffold_10346.159.1/Chrysanthemum_morifolium_Ramatevm.model.scaffold_1083.29/Chrysanthemum_morifolium_Ramatevm.model.scaffold_1230.360/Chrysanthemum_morifolium_Ramatevm.model.scaffold_1662.21/Chrysanthemum_morifolium_Ramatevm.model.scaffold_1…	25
biological_process	GO:0010469	regulation of signaling receptor activity	25/25545	25/27318	0.186678	0.915049	0.909275	Chrysanthemum_morifolium_Ramatevm.model.scaffold_10154.149/Chrysanthemum_morifolium_Ramatevm.model.scaffold_10201.28/Chrysanthemum_morifolium_Ramatevm.model.scaffold_10264.122.1/Chrysanthemum_morifolium_Ramatevm.model.scaffold_1230.350/Chrysanthemum_morifolium_Ramatevm.model.scaffold_1250.33/Chrysanthemum_morifolium_Ramatevm.model.scaffold_1505.37/Chrysanthemum_morifolium_Ramatevm.model.scaffold_…	25
biological_process	GO:0010921	regulation of phosphatase activity	25/25545	25/27318	0.186678	0.915049	0.909275	Chrysanthemum_morifolium_Ramatevm.model.scaffold_10071.16/Chrysanthemum_morifolium_Ramatevm.model.scaffold_11774.109/Chrysanthemum_morifolium_Ramatevm.model.scaffold_1298.22/Chrysanthemum_morifolium_Ramatevm.model.scaffold_1302.219/Chrysanthemum_morifolium_Ramatevm.model.scaffold_1351.115/Chrysanthemum_morifolium_Ramatevm.model.scaffold_1403.97/Chrysanthemum_morifolium_Ramatevm.model.scaffold_161…	25
biological_process	GO:0015850	organic hydroxy compound transport	25/25545	25/27318	0.186678	0.915049	0.909275	Chrysanthemum_morifolium_Ramatevm.model.scaffold_1026.113/Chrysanthemum_morifolium_Ramatevm.model.scaffold_10628.121.1/Chrysanthemum_morifolium_Ramatevm.model.scaffold_1067.63/Chrysanthemum_morifolium_Ramatevm.model.scaffold_1067.65/Chrysanthemum_morifolium_Ramatevm.model.scaffold_1179.42/Chrysanthemum_morifolium_Ramatevm.model.scaffold_1265.132/Chrysanthemum_morifolium_Ramatevm.model.scaffold_12…	25
molecular_function	GO:0015925	galactosidase activity	25/25545	25/27318	0.186678	0.915049	0.909275	Chrysanthemum_morifolium_Ramatevm.model.scaffold_10401.1/Chrysanthemum_morifolium_Ramatevm.model.scaffold_11661.74/Chrysanthemum_morifolium_Ramatevm.model.scaffold_12287.111/Chrysanthemum_morifolium_Ramatevm.model.scaffold_1237.10/Chrysanthemum_morifolium_Ramatevm.model.scaffold_1457.386/Chrysanthemum_morifolium_Ramatevm.model.scaffold_1570.49/Chrysanthemum_morifolium_Ramatevm.model.scaffold_1570…	25
cellular_component	GO:0016514	SWI/SNF complex	25/25545	25/27318	0.186678	0.915049	0.909275	Chrysanthemum_morifolium_Ramatevm.model.scaffold_10349.3/Chrysanthemum_morifolium_Ramatevm.model.scaffold_1036.80/Chrysanthemum_morifolium_Ramatevm.model.scaffold_1038.19/Chrysanthemum_morifolium_Ramatevm.model.scaffold_1072.15/Chrysanthemum_morifolium_Ramatevm.model.scaffold_1333.437/Chrysanthemum_morifolium_Ramatevm.model.scaffold_1461.9/Chrysanthemum_morifolium_Ramatevm.model.scaffold_1631.135…	25
cellular_component	GO:0016593	Cdc73/Paf1 complex	25/25545	25/27318	0.186678	0.915049	0.909275	Chrysanthemum_morifolium_Ramatevm.model.scaffold_10111.39/Chrysanthemum_morifolium_Ramatevm.model.scaffold_11308.5/Chrysanthemum_morifolium_Ramatevm.model.scaffold_1217.43/Chrysanthemum_morifolium_Ramatevm.model.scaffold_1400.350/Chrysanthemum_morifolium_Ramatevm.model.scaffold_1548.128/Chrysanthemum_morifolium_Ramatevm.model.scaffold_1740.123/Chrysanthemum_morifolium_Ramatevm.model.scaffold_1790…	25
biological_process	GO:0018958	phenol-containing compound metabolic process	25/25545	25/27318	0.186678	0.915049	0.909275	Chrysanthemum_morifolium_Ramatevm.model.scaffold_100.8/Chrysanthemum_morifolium_Ramatevm.model.scaffold_1124.194/Chrysanthemum_morifolium_Ramatevm.model.scaffold_11321.64/Chrysanthemum_morifolium_Ramatevm.model.scaffold_11433.82/Chrysanthemum_morifolium_Ramatevm.model.scaffold_11780.107/Chrysanthemum_morifolium_Ramatevm.model.scaffold_1333.30/Chrysanthemum_morifolium_Ramatevm.model.scaffold_1353.…	25
biological_process	GO:0030155	regulation of cell adhesion	25/25545	25/27318	0.186678	0.915049	0.909275	Chrysanthemum_morifolium_Ramatevm.model.scaffold_10349.3/Chrysanthemum_morifolium_Ramatevm.model.scaffold_1038.19/Chrysanthemum_morifolium_Ramatevm.model.scaffold_1072.15/Chrysanthemum_morifolium_Ramatevm.model.scaffold_1074.51_evm.model.scaffold_1074.50/Chrysanthemum_morifolium_Ramatevm.model.scaffold_1302.216/Chrysanthemum_morifolium_Ramatevm.model.scaffold_1430.279/Chrysanthemum_morifolium_Ram…	25
biological_process	GO:0035303	regulation of dephosphorylation	25/25545	25/27318	0.186678	0.915049	0.909275	Chrysanthemum_morifolium_Ramatevm.model.scaffold_10071.16/Chrysanthemum_morifolium_Ramatevm.model.scaffold_11774.109/Chrysanthemum_morifolium_Ramatevm.model.scaffold_1298.22/Chrysanthemum_morifolium_Ramatevm.model.scaffold_1302.219/Chrysanthemum_morifolium_Ramatevm.model.scaffold_1351.115/Chrysanthemum_morifolium_Ramatevm.model.scaffold_1403.97/Chrysanthemum_morifolium_Ramatevm.model.scaffold_161…	25
biological_process	GO:0036297	interstrand cross-link repair	25/25545	25/27318	0.186678	0.915049	0.909275	Chrysanthemum_morifolium_Ramatevm.model.scaffold_10119.80/Chrysanthemum_morifolium_Ramatevm.model.scaffold_10124.134/Chrysanthemum_morifolium_Ramatevm.model.scaffold_1027.71/Chrysanthemum_morifolium_Ramatevm.model.scaffold_1043.65/Chrysanthemum_morifolium_Ramatevm.model.scaffold_1043.66/Chrysanthemum_morifolium_Ramatevm.model.scaffold_1047.125/Chrysanthemum_morifolium_Ramatevm.model.scaffold_1047…	25
biological_process	GO:0042335	cuticle development	25/25545	25/27318	0.186678	0.915049	0.909275	Chrysanthemum_morifolium_Ramatevm.model.scaffold_1019.208/Chrysanthemum_morifolium_Ramatevm.model.scaffold_1135.170/Chrysanthemum_morifolium_Ramatevm.model.scaffold_1298.28/Chrysanthemum_morifolium_Ramatevm.model.scaffold_1333.198/Chrysanthemum_morifolium_Ramatevm.model.scaffold_1333.300/Chrysanthemum_morifolium_Ramatevm.model.scaffold_1337.210/Chrysanthemum_morifolium_Ramatevm.model.scaffold_140…	25
molecular_function	GO:0047262	polygalacturonate 4-alpha-galacturonosyltransferase activity	25/25545	25/27318	0.186678	0.915049	0.909275	Chrysanthemum_morifolium_Ramatevm.model.scaffold_1007.116/Chrysanthemum_morifolium_Ramatevm.model.scaffold_1007.349/Chrysanthemum_morifolium_Ramatevm.model.scaffold_10124.131/Chrysanthemum_morifolium_Ramatevm.model.scaffold_10628.89/Chrysanthemum_morifolium_Ramatevm.model.scaffold_1198.329/Chrysanthemum_morifolium_Ramatevm.model.scaffold_1247.53/Chrysanthemum_morifolium_Ramatevm.model.scaffold_12…	25
molecular_function	GO:0048487	beta-tubulin binding	25/25545	25/27318	0.186678	0.915049	0.909275	Chrysanthemum_morifolium_Ramatevm.model.scaffold_1074.51_evm.model.scaffold_1074.50/Chrysanthemum_morifolium_Ramatevm.model.scaffold_1221.164.1/Chrysanthemum_morifolium_Ramatevm.model.scaffold_1430.279/Chrysanthemum_morifolium_Ramatevm.model.scaffold_1465.32/Chrysanthemum_morifolium_Ramatevm.model.scaffold_1498.48/Chrysanthemum_morifolium_Ramatevm.model.scaffold_1506.593/Chrysanthemum_morifolium_…	25
biological_process	GO:0051667	establishment of plastid localization	25/25545	25/27318	0.186678	0.915049	0.909275	Chrysanthemum_morifolium_Ramatevm.model.scaffold_10328.25/Chrysanthemum_morifolium_Ramatevm.model.scaffold_10328.26/Chrysanthemum_morifolium_Ramatevm.model.scaffold_10346.159.1/Chrysanthemum_morifolium_Ramatevm.model.scaffold_1083.29/Chrysanthemum_morifolium_Ramatevm.model.scaffold_1230.360/Chrysanthemum_morifolium_Ramatevm.model.scaffold_1662.21/Chrysanthemum_morifolium_Ramatevm.model.scaffold_1…	25
biological_process	GO:1900673	olefin metabolic process	25/25545	25/27318	0.186678	0.915049	0.909275	Chrysanthemum_morifolium_Ramatevm.model.scaffold_108.196/Chrysanthemum_morifolium_Ramatevm.model.scaffold_108.199/Chrysanthemum_morifolium_Ramatevm.model.scaffold_1096.33/Chrysanthemum_morifolium_Ramatevm.model.scaffold_1143.26/Chrysanthemum_morifolium_Ramatevm.model.scaffold_1143.29/Chrysanthemum_morifolium_Ramatevm.model.scaffold_1143.32/Chrysanthemum_morifolium_Ramatevm.model.scaffold_1143.36/…	25
biological_process	GO:1901600	strigolactone metabolic process	25/25545	25/27318	0.186678	0.915049	0.909275	Chrysanthemum_morifolium_Ramatevm.model.scaffold_1018.219/Chrysanthemum_morifolium_Ramatevm.model.scaffold_10932.26/Chrysanthemum_morifolium_Ramatevm.model.scaffold_1189.199/Chrysanthemum_morifolium_Ramatevm.model.scaffold_1189.201/Chrysanthemum_morifolium_Ramatevm.model.scaffold_1189.203/Chrysanthemum_morifolium_Ramatevm.model.scaffold_1260.222/Chrysanthemum_morifolium_Ramatevm.model.scaffold_12…	25
biological_process	GO:1901601	strigolactone biosynthetic process	25/25545	25/27318	0.186678	0.915049	0.909275	Chrysanthemum_morifolium_Ramatevm.model.scaffold_1018.219/Chrysanthemum_morifolium_Ramatevm.model.scaffold_10932.26/Chrysanthemum_morifolium_Ramatevm.model.scaffold_1189.199/Chrysanthemum_morifolium_Ramatevm.model.scaffold_1189.201/Chrysanthemum_morifolium_Ramatevm.model.scaffold_1189.203/Chrysanthemum_morifolium_Ramatevm.model.scaffold_1260.222/Chrysanthemum_morifolium_Ramatevm.model.scaffold_12…	25
biological_process	GO:0071407	obsolete cellular response to organic cyclic compound	168/25545	176/27318	0.18674	0.915049	0.909275	Chrysanthemum_morifolium_Ramatevm.model.scaffold_1004.22/Chrysanthemum_morifolium_Ramatevm.model.scaffold_1012.3/Chrysanthemum_morifolium_Ramatevm.model.scaffold_1016.124/Chrysanthemum_morifolium_Ramatevm.model.scaffold_1017.124/Chrysanthemum_morifolium_Ramatevm.model.scaffold_1017.143/Chrysanthemum_morifolium_Ramatevm.model.scaffold_1017.4/Chrysanthemum_morifolium_Ramatevm.model.scaffold_1026.27…	168
biological_process	GO:0006869	lipid transport	100/25545	104/27318	0.187257	0.915049	0.909275	Chrysanthemum_morifolium_Ramatevm.model.scaffold_10012.236/Chrysanthemum_morifolium_Ramatevm.model.scaffold_10071.35/Chrysanthemum_morifolium_Ramatevm.model.scaffold_1013.79/Chrysanthemum_morifolium_Ramatevm.model.scaffold_10151.33/Chrysanthemum_morifolium_Ramatevm.model.scaffold_1017.173/Chrysanthemum_morifolium_Ramatevm.model.scaffold_1017.82/Chrysanthemum_morifolium_Ramatevm.model.scaffold_101…	100
biological_process	GO:0048831	regulation of shoot system development	217/25545	228/27318	0.188547	0.915049	0.909275	Chrysanthemum_morifolium_Ramatevm.model.scaffold_1004.22/Chrysanthemum_morifolium_Ramatevm.model.scaffold_1005.266/Chrysanthemum_morifolium_Ramatevm.model.scaffold_10111.39/Chrysanthemum_morifolium_Ramatevm.model.scaffold_10165.19/Chrysanthemum_morifolium_Ramatevm.model.scaffold_1016.69/Chrysanthemum_morifolium_Ramatevm.model.scaffold_10190.48/Chrysanthemum_morifolium_Ramatevm.model.scaffold_1021…	217
biological_process	GO:0000122	negative regulation of transcription by RNA polymerase II	64/25545	66/27318	0.189477	0.915049	0.909275	Chrysanthemum_morifolium_Ramatevm.model.scaffold_10095.1/Chrysanthemum_morifolium_Ramatevm.model.scaffold_1012.188/Chrysanthemum_morifolium_Ramatevm.model.scaffold_10269.111/Chrysanthemum_morifolium_Ramatevm.model.scaffold_1056.44/Chrysanthemum_morifolium_Ramatevm.model.scaffold_1082.257/Chrysanthemum_morifolium_Ramatevm.model.scaffold_10885.38/Chrysanthemum_morifolium_Ramatevm.model.scaffold_108…	64
biological_process	GO:0000462	maturation of SSU-rRNA from tricistronic rRNA transcript (SSU-rRNA, 5.8S rRNA, LSU-rRNA)	64/25545	66/27318	0.189477	0.915049	0.909275	Chrysanthemum_morifolium_Ramatevm.model.scaffold_10014.23/Chrysanthemum_morifolium_Ramatevm.model.scaffold_1036.164.2/Chrysanthemum_morifolium_Ramatevm.model.scaffold_10817.127/Chrysanthemum_morifolium_Ramatevm.model.scaffold_10935.5/Chrysanthemum_morifolium_Ramatevm.model.scaffold_1120.25/Chrysanthemum_morifolium_Ramatevm.model.scaffold_11543.5/Chrysanthemum_morifolium_Ramatevm.model.scaffold_11…	64
biological_process	GO:0006282	regulation of DNA repair	64/25545	66/27318	0.189477	0.915049	0.909275	Chrysanthemum_morifolium_Ramatevm.model.scaffold_10261.53/Chrysanthemum_morifolium_Ramatevm.model.scaffold_1047.125/Chrysanthemum_morifolium_Ramatevm.model.scaffold_1047.126/Chrysanthemum_morifolium_Ramatevm.model.scaffold_10867.45/Chrysanthemum_morifolium_Ramatevm.model.scaffold_10867.46/Chrysanthemum_morifolium_Ramatevm.model.scaffold_10867.47/Chrysanthemum_morifolium_Ramatevm.model.scaffold_10…	64
biological_process	GO:0006906	vesicle fusion	64/25545	66/27318	0.189477	0.915049	0.909275	Chrysanthemum_morifolium_Ramatevm.model.scaffold_1000.284/Chrysanthemum_morifolium_Ramatevm.model.scaffold_10037.35/Chrysanthemum_morifolium_Ramatevm.model.scaffold_1005.12/Chrysanthemum_morifolium_Ramatevm.model.scaffold_10084.3/Chrysanthemum_morifolium_Ramatevm.model.scaffold_1148.28/Chrysanthemum_morifolium_Ramatevm.model.scaffold_118.513/Chrysanthemum_morifolium_Ramatevm.model.scaffold_1216.8…	64
biological_process	GO:0051193	obsolete regulation of cofactor metabolic process	64/25545	66/27318	0.189477	0.915049	0.909275	Chrysanthemum_morifolium_Ramatevm.model.scaffold_1012.188/Chrysanthemum_morifolium_Ramatevm.model.scaffold_1021.101.1/Chrysanthemum_morifolium_Ramatevm.model.scaffold_10243.20/Chrysanthemum_morifolium_Ramatevm.model.scaffold_10264.122.1/Chrysanthemum_morifolium_Ramatevm.model.scaffold_10269.111/Chrysanthemum_morifolium_Ramatevm.model.scaffold_1056.44/Chrysanthemum_morifolium_Ramatevm.model.scaffo…	64
biological_process	GO:0007167	enzyme-linked receptor protein signaling pathway	82/25545	85/27318	0.189958	0.915049	0.909275	Chrysanthemum_morifolium_Ramatevm.model.scaffold_1000.71/Chrysanthemum_morifolium_Ramatevm.model.scaffold_1000.72/Chrysanthemum_morifolium_Ramatevm.model.scaffold_1016.15/Chrysanthemum_morifolium_Ramatevm.model.scaffold_1047.326/Chrysanthemum_morifolium_Ramatevm.model.scaffold_10633.188/Chrysanthemum_morifolium_Ramatevm.model.scaffold_108.10_evm.model.scaffold_108.11/Chrysanthemum_morifolium_Rama…	82
biological_process	GO:0030433	obsolete ubiquitin-dependent ERAD pathway	45/25545	46/27318	0.191143	0.915049	0.909275	Chrysanthemum_morifolium_Ramatevm.model.scaffold_10226.34/Chrysanthemum_morifolium_Ramatevm.model.scaffold_1069.192/Chrysanthemum_morifolium_Ramatevm.model.scaffold_1096.2/Chrysanthemum_morifolium_Ramatevm.model.scaffold_11645.4/Chrysanthemum_morifolium_Ramatevm.model.scaffold_11780.54/Chrysanthemum_morifolium_Ramatevm.model.scaffold_11882.1/Chrysanthemum_morifolium_Ramatevm.model.scaffold_120.15…	45
biological_process	GO:0042181	ketone biosynthetic process	45/25545	46/27318	0.191143	0.915049	0.909275	Chrysanthemum_morifolium_Ramatevm.model.scaffold_10712.14/Chrysanthemum_morifolium_Ramatevm.model.scaffold_1095.119/Chrysanthemum_morifolium_Ramatevm.model.scaffold_1189.197/Chrysanthemum_morifolium_Ramatevm.model.scaffold_1276.25/Chrysanthemum_morifolium_Ramatevm.model.scaffold_1297.289/Chrysanthemum_morifolium_Ramatevm.model.scaffold_1302.26/Chrysanthemum_morifolium_Ramatevm.model.scaffold_1302…	45
biological_process	GO:1901661	quinone metabolic process	45/25545	46/27318	0.191143	0.915049	0.909275	Chrysanthemum_morifolium_Ramatevm.model.scaffold_10712.14/Chrysanthemum_morifolium_Ramatevm.model.scaffold_1095.119/Chrysanthemum_morifolium_Ramatevm.model.scaffold_1189.197/Chrysanthemum_morifolium_Ramatevm.model.scaffold_1276.25/Chrysanthemum_morifolium_Ramatevm.model.scaffold_1297.289/Chrysanthemum_morifolium_Ramatevm.model.scaffold_1302.26/Chrysanthemum_morifolium_Ramatevm.model.scaffold_1302…	45
biological_process	GO:1901663	quinone biosynthetic process	45/25545	46/27318	0.191143	0.915049	0.909275	Chrysanthemum_morifolium_Ramatevm.model.scaffold_10712.14/Chrysanthemum_morifolium_Ramatevm.model.scaffold_1095.119/Chrysanthemum_morifolium_Ramatevm.model.scaffold_1189.197/Chrysanthemum_morifolium_Ramatevm.model.scaffold_1276.25/Chrysanthemum_morifolium_Ramatevm.model.scaffold_1297.289/Chrysanthemum_morifolium_Ramatevm.model.scaffold_1302.26/Chrysanthemum_morifolium_Ramatevm.model.scaffold_1302…	45
biological_process	GO:0042446	hormone biosynthetic process	150/25545	157/27318	0.193792	0.915049	0.909275	Chrysanthemum_morifolium_Ramatevm.model.scaffold_10165.45/Chrysanthemum_morifolium_Ramatevm.model.scaffold_1018.219/Chrysanthemum_morifolium_Ramatevm.model.scaffold_10190.5/Chrysanthemum_morifolium_Ramatevm.model.scaffold_10246.194/Chrysanthemum_morifolium_Ramatevm.model.scaffold_1081.153/Chrysanthemum_morifolium_Ramatevm.model.scaffold_108.196/Chrysanthemum_morifolium_Ramatevm.model.scaffold_108…	150
biological_process	GO:0010016	shoot system morphogenesis	183/25545	192/27318	0.194527	0.915049	0.909275	Chrysanthemum_morifolium_Ramatevm.model.scaffold_10036.104/Chrysanthemum_morifolium_Ramatevm.model.scaffold_1012.82/Chrysanthemum_morifolium_Ramatevm.model.scaffold_1014.133/Chrysanthemum_morifolium_Ramatevm.model.scaffold_1018.219/Chrysanthemum_morifolium_Ramatevm.model.scaffold_10201.15/Chrysanthemum_morifolium_Ramatevm.model.scaffold_1021.100/Chrysanthemum_morifolium_Ramatevm.model.scaffold_10…	183
biological_process	GO:0009123	nucleoside monophosphate metabolic process	133/25545	139/27318	0.195024	0.915049	0.909275	Chrysanthemum_morifolium_Ramatevm.model.scaffold_10012.84/Chrysanthemum_morifolium_Ramatevm.model.scaffold_1008.285/Chrysanthemum_morifolium_Ramatevm.model.scaffold_10143.41/Chrysanthemum_morifolium_Ramatevm.model.scaffold_10154.145/Chrysanthemum_morifolium_Ramatevm.model.scaffold_1019.4/Chrysanthemum_morifolium_Ramatevm.model.scaffold_1048.21/Chrysanthemum_morifolium_Ramatevm.model.scaffold_1055…	133
biological_process	GO:0070482	response to oxygen levels	81/25545	84/27318	0.197331	0.915049	0.909275	Chrysanthemum_morifolium_Ramatevm.model.scaffold_1011.125/Chrysanthemum_morifolium_Ramatevm.model.scaffold_1011.129/Chrysanthemum_morifolium_Ramatevm.model.scaffold_1011.132/Chrysanthemum_morifolium_Ramatevm.model.scaffold_1011.138/Chrysanthemum_morifolium_Ramatevm.model.scaffold_102.123/Chrysanthemum_morifolium_Ramatevm.model.scaffold_1021.248/Chrysanthemum_morifolium_Ramatevm.model.scaffold_102…	81
biological_process	GO:0006413	translational initiation	63/25545	65/27318	0.197776	0.915049	0.909275	Chrysanthemum_morifolium_Ramatevm.model.scaffold_10.183/Chrysanthemum_morifolium_Ramatevm.model.scaffold_1050.307/Chrysanthemum_morifolium_Ramatevm.model.scaffold_1066.17/Chrysanthemum_morifolium_Ramatevm.model.scaffold_1078.18/Chrysanthemum_morifolium_Ramatevm.model.scaffold_1099.113/Chrysanthemum_morifolium_Ramatevm.model.scaffold_1151.56/Chrysanthemum_morifolium_Ramatevm.model.scaffold_11834.3…	63
cellular_component	GO:0031248	protein acetyltransferase complex	63/25545	65/27318	0.197776	0.915049	0.909275	Chrysanthemum_morifolium_Ramatevm.model.scaffold_10190.109/Chrysanthemum_morifolium_Ramatevm.model.scaffold_10346.160/Chrysanthemum_morifolium_Ramatevm.model.scaffold_1049.8/Chrysanthemum_morifolium_Ramatevm.model.scaffold_10507.57/Chrysanthemum_morifolium_Ramatevm.model.scaffold_1051.104/Chrysanthemum_morifolium_Ramatevm.model.scaffold_1074.312/Chrysanthemum_morifolium_Ramatevm.model.scaffold_11…	63
cellular_component	GO:1902493	acetyltransferase complex	63/25545	65/27318	0.197776	0.915049	0.909275	Chrysanthemum_morifolium_Ramatevm.model.scaffold_10190.109/Chrysanthemum_morifolium_Ramatevm.model.scaffold_10346.160/Chrysanthemum_morifolium_Ramatevm.model.scaffold_1049.8/Chrysanthemum_morifolium_Ramatevm.model.scaffold_10507.57/Chrysanthemum_morifolium_Ramatevm.model.scaffold_1051.104/Chrysanthemum_morifolium_Ramatevm.model.scaffold_1074.312/Chrysanthemum_morifolium_Ramatevm.model.scaffold_11…	63
cellular_component	GO:0000418	RNA polymerase IV complex	24/25545	24/27318	0.199647	0.915049	0.909275	Chrysanthemum_morifolium_Ramatevm.model.scaffold_11460.16/Chrysanthemum_morifolium_Ramatevm.model.scaffold_11460.17/Chrysanthemum_morifolium_Ramatevm.model.scaffold_11771.131/Chrysanthemum_morifolium_Ramatevm.model.scaffold_1287.47.2/Chrysanthemum_morifolium_Ramatevm.model.scaffold_1351.54/Chrysanthemum_morifolium_Ramatevm.model.scaffold_1450.42/Chrysanthemum_morifolium_Ramatevm.model.scaffold_15…	24
biological_process	GO:0001701	in utero embryonic development	24/25545	24/27318	0.199647	0.915049	0.909275	Chrysanthemum_morifolium_Ramatevm.model.scaffold_10817.127/Chrysanthemum_morifolium_Ramatevm.model.scaffold_11005.152/Chrysanthemum_morifolium_Ramatevm.model.scaffold_1438.329/Chrysanthemum_morifolium_Ramatevm.model.scaffold_1563.187/Chrysanthemum_morifolium_Ramatevm.model.scaffold_1639.12/Chrysanthemum_morifolium_Ramatevm.model.scaffold_1736.143/Chrysanthemum_morifolium_Ramatevm.model.scaffold_1…	24
biological_process	GO:0001824	blastocyst development	24/25545	24/27318	0.199647	0.915049	0.909275	Chrysanthemum_morifolium_Ramatevm.model.scaffold_10817.127/Chrysanthemum_morifolium_Ramatevm.model.scaffold_11005.152/Chrysanthemum_morifolium_Ramatevm.model.scaffold_1438.329/Chrysanthemum_morifolium_Ramatevm.model.scaffold_1563.187/Chrysanthemum_morifolium_Ramatevm.model.scaffold_1639.12/Chrysanthemum_morifolium_Ramatevm.model.scaffold_1736.143/Chrysanthemum_morifolium_Ramatevm.model.scaffold_1…	24
biological_process	GO:0002097	tRNA wobble base modification	24/25545	24/27318	0.199647	0.915049	0.909275	Chrysanthemum_morifolium_Ramatevm.model.scaffold_1051.105.1/Chrysanthemum_morifolium_Ramatevm.model.scaffold_10633.61/Chrysanthemum_morifolium_Ramatevm.model.scaffold_1115.191/Chrysanthemum_morifolium_Ramatevm.model.scaffold_1187.141/Chrysanthemum_morifolium_Ramatevm.model.scaffold_1264.40/Chrysanthemum_morifolium_Ramatevm.model.scaffold_1420.99.1/Chrysanthemum_morifolium_Ramatevm.model.scaffold_…	24
biological_process	GO:0002098	tRNA wobble uridine modification	24/25545	24/27318	0.199647	0.915049	0.909275	Chrysanthemum_morifolium_Ramatevm.model.scaffold_1051.105.1/Chrysanthemum_morifolium_Ramatevm.model.scaffold_10633.61/Chrysanthemum_morifolium_Ramatevm.model.scaffold_1115.191/Chrysanthemum_morifolium_Ramatevm.model.scaffold_1187.141/Chrysanthemum_morifolium_Ramatevm.model.scaffold_1264.40/Chrysanthemum_morifolium_Ramatevm.model.scaffold_1420.99.1/Chrysanthemum_morifolium_Ramatevm.model.scaffold_…	24
molecular_function	GO:0004652	obsolete polynucleotide adenylyltransferase activity	24/25545	24/27318	0.199647	0.915049	0.909275	Chrysanthemum_morifolium_Ramatevm.model.scaffold_10558.42/Chrysanthemum_morifolium_Ramatevm.model.scaffold_11715.13/Chrysanthemum_morifolium_Ramatevm.model.scaffold_1395.70.1/Chrysanthemum_morifolium_Ramatevm.model.scaffold_143.111/Chrysanthemum_morifolium_Ramatevm.model.scaffold_1442.18.1/Chrysanthemum_morifolium_Ramatevm.model.scaffold_1461.117/Chrysanthemum_morifolium_Ramatevm.model.scaffold_1…	24
cellular_component	GO:0005847	mRNA cleavage and polyadenylation specificity factor complex	24/25545	24/27318	0.199647	0.915049	0.909275	Chrysanthemum_morifolium_Ramatevm.model.scaffold_10558.42/Chrysanthemum_morifolium_Ramatevm.model.scaffold_10935.24/Chrysanthemum_morifolium_Ramatevm.model.scaffold_1284.70/Chrysanthemum_morifolium_Ramatevm.model.scaffold_1344.215.1/Chrysanthemum_morifolium_Ramatevm.model.scaffold_143.111/Chrysanthemum_morifolium_Ramatevm.model.scaffold_1471.67/Chrysanthemum_morifolium_Ramatevm.model.scaffold_150…	24
biological_process	GO:0006145	purine nucleobase catabolic process	24/25545	24/27318	0.199647	0.915049	0.909275	Chrysanthemum_morifolium_Ramatevm.model.scaffold_10513.308/Chrysanthemum_morifolium_Ramatevm.model.scaffold_11836.27/Chrysanthemum_morifolium_Ramatevm.model.scaffold_125.149/Chrysanthemum_morifolium_Ramatevm.model.scaffold_142.24/Chrysanthemum_morifolium_Ramatevm.model.scaffold_1461.145/Chrysanthemum_morifolium_Ramatevm.model.scaffold_1465.148.1/Chrysanthemum_morifolium_Ramatevm.model.scaffold_16…	24
biological_process	GO:0006690	icosanoid metabolic process	24/25545	24/27318	0.199647	0.915049	0.909275	Chrysanthemum_morifolium_Ramatevm.model.scaffold_10264.448/Chrysanthemum_morifolium_Ramatevm.model.scaffold_11202.15/Chrysanthemum_morifolium_Ramatevm.model.scaffold_1146.369/Chrysanthemum_morifolium_Ramatevm.model.scaffold_11961.28/Chrysanthemum_morifolium_Ramatevm.model.scaffold_11961.33/Chrysanthemum_morifolium_Ramatevm.model.scaffold_1198.96/Chrysanthemum_morifolium_Ramatevm.model.scaffold_12…	24
molecular_function	GO:0008171	O-methyltransferase activity	24/25545	24/27318	0.199647	0.915049	0.909275	Chrysanthemum_morifolium_Ramatevm.model.scaffold_1008.6/Chrysanthemum_morifolium_Ramatevm.model.scaffold_1109.193/Chrysanthemum_morifolium_Ramatevm.model.scaffold_11.28/Chrysanthemum_morifolium_Ramatevm.model.scaffold_1270.113/Chrysanthemum_morifolium_Ramatevm.model.scaffold_1300.108/Chrysanthemum_morifolium_Ramatevm.model.scaffold_1302.26/Chrysanthemum_morifolium_Ramatevm.model.scaffold_130.285/…	24
biological_process	GO:0009292	horizontal gene transfer	24/25545	24/27318	0.199647	0.915049	0.909275	Chrysanthemum_morifolium_Ramatevm.model.scaffold_10111.7/Chrysanthemum_morifolium_Ramatevm.model.scaffold_10201.15/Chrysanthemum_morifolium_Ramatevm.model.scaffold_1099.169/Chrysanthemum_morifolium_Ramatevm.model.scaffold_1115.191/Chrysanthemum_morifolium_Ramatevm.model.scaffold_1353.23/Chrysanthemum_morifolium_Ramatevm.model.scaffold_1410.39/Chrysanthemum_morifolium_Ramatevm.model.scaffold_1557.…	24
[truncated: 3,430 more rows]

## Sheet: Supplementary Table 2
Supplementary Table 2. GO enrichment analysis of expanded gene families in Dahlia pinnatah
Ontology	ID	Description	GeneRatio	BgRatio	pvalue	p.adjust	qvalue	geneID	Count
[truncated: 4,771 more rows]

## Sheet: Supplementary Table 3
Supplementary Table 3. GO enrichment analysis of expanded gene families in Bidens alba
Ontology	ID	Description	GeneRatio	BgRatio	pvalue	p.adjust	qvalue	geneID	Count
[truncated: 4,587 more rows]

## Sheet: Supplementary Table 4
Supplementary Table 4. GO enrichment analysis of expanded gene families at divergence node in Asteraceae
[truncated: 3,218 more rows]

[truncated: 23 more sheets: Supplementary Table 5, Supplementary Table 6, Supplementary Table 7, Supplementary Table 8, Supplementary Table 9, Supplementary Table 10, Supplementary Table 11, Supplementary table 12, Supplementary Table 13, Supplementary Table 14, Supplementary Table 15, Supplementary Table 16, Supplementary Table 17, Supplementary Table 18, Supplementary Table 19, Supplementary Table 20, Supplementary Table 21, Supplementary Table 22, Supplementary Table 23, Supplementary Table 24 …]
